# Supplementary material for: Reserpine improves Enterobacteriaceae resistance in chicken intestine via neuro-immunometabolic signaling and MEK1/2 activation
Source: Commun Biol. 2021 Dec 3;4:1359. doi: 10.1038/s42003-021-02888-3 (PMC8642538; doi:10.1038/s42003-021-02888-3)
Supplement: Supplementary file 4 — Supplementary Data 1 [file 42003_2021_2888_MOESM4_ESM.xlsx]

## Sheet: Supplementary
Human Uniprot ID	Protein description	Human Phosphosite	Chicken Phosphosite	Chicken Peptide Sequence	Fold Change	p-value
Q15118	[Pyruvate dehydrogenase (acetyl-transferring)] kinase isozyme 1, mitochondrial; EC=2.7.11.2; Pyruvate dehydrogenase kinase isoform 1; PDH kinase 1; Flags: Precursor;	Y243	Y215	AKSLCDLYYMSSPEL	-1.56208	0.00061
Q16654	[Pyruvate dehydrogenase (acetyl-transferring)] kinase isozyme 4, mitochondrial; EC=2.7.11.2; Pyruvate dehydrogenase kinase isoform 4; Flags: Precursor;	S369	S363	IYLKALSSESFERLP	-1.58106	0
Q9Y2I7	1-phosphatidylinositol 3-phosphate 5-kinase; Phosphatidylinositol 3-phosphate 5-kinase; EC=2.7.1.150; FYVE finger-containing phosphoinositide kinase; PIKfyve; Phosphatidylinositol 3-phosphate 5-kinase type III; PIPkin-III; Type III PIP kinase;	S307	S297	PARNRSASITNLSLD	1.12689	0.00243
P19174	1-phosphatidylinositol 4,5-bisphosphate phosphodiesterase gamma-1; EC=3.1.4.11; PLC-148; Phosphoinositide phospholipase C-gamma-1; Phospholipase C-II; PLC-II; Phospholipase C-gamma-1; PLC-gamma-1;	Y783	Y714	EGRHPGFYVEANPMP	-1.47	1e-05
Q96PD6	2-acylglycerol O-acyltransferase 1; EC=2.3.1.22; Acyl-CoA:monoacylglycerol acyltransferase 1; MGAT1; Diacylglycerol O-acyltransferase candidate 2; hDC2; Diacylglycerol acyltransferase 2-like protein 1; Monoacylglycerol O-acyltransferase 1;	S158	S159	FFREYVMSAGMVSAS	-1.20863	0.0346
P09110	3-ketoacyl-CoA thiolase, peroxisomal; EC=2.3.1.16; Acetyl-CoA acyltransferase; Beta-ketothiolase; Peroxisomal 3-oxoacyl-CoA thiolase; Flags: Precursor;	T60	T61	RGGFKDTTPDELLSA	-1.08319	0.0489
O15530	3-phosphoinositide-dependent protein kinase 1; hPDK1; EC=2.7.11.1;	S241	S245	SRQARANSFVGTAQY	1.28314	3e-05
Q13131	5'-AMP-activated protein kinase catalytic subunit alpha-1; AMPK subunit alpha-1; EC=2.7.11.1; Acetyl-CoA carboxylase kinase; ACACA kinase; EC=2.7.11.27; Hydroxymethylglutaryl-CoA reductase kinase; HMGCR kinase; EC=2.7.11.31; Tau-protein kinase PRKAA1; EC=2.7.11.26;	S172	S174	KIADFGLSNMMSDGE	-1.31273	0
Q13131	5'-AMP-activated protein kinase catalytic subunit alpha-1; AMPK subunit alpha-1; EC=2.7.11.1; Acetyl-CoA carboxylase kinase; ACACA kinase; EC=2.7.11.27; Hydroxymethylglutaryl-CoA reductase kinase; HMGCR kinase; EC=2.7.11.31; Tau-protein kinase PRKAA1; EC=2.7.11.26;	T183	T185	SDGEFLRTSCGSPNY	-1.75631	0
Q13131	5'-AMP-activated protein kinase catalytic subunit alpha-1; AMPK subunit alpha-1; EC=2.7.11.1; Acetyl-CoA carboxylase kinase; ACACA kinase; EC=2.7.11.27; Hydroxymethylglutaryl-CoA reductase kinase; HMGCR kinase; EC=2.7.11.31; Tau-protein kinase PRKAA1; EC=2.7.11.26;	S496	S496	ATPQRSGSVSNYRSC	1.27914	1e-05
Q9Y478	5'-AMP-activated protein kinase subunit beta-1; AMPK subunit beta-1; AMPKb;	S182	S185	DMSELSSSPPGPYHQ	1.20806	4e-05
Q9UGJ0	5'-AMP-activated protein kinase subunit gamma-2; AMPK gamma2; AMPK subunit gamma-2; H91620p;	T165	T160	GLSSSPSTPTQVTKQ	1.13006	0.00895
P05386	60S acidic ribosomal protein P1;	S104	S105	KKEESEESDDDMGFG	-1.41283	0.0002
P70266	6-phosphofructo-2-kinase/fructose-2,6-bisphosphatase 1; 6PF-2-K/Fru-2,6-P2ase 1; PFK/FBPase 1; 6PF-2-K/Fru-2,6-P2ase liver isozyme; Includes: 6-phosphofructo-2-kinase; EC=2.7.1.105; Includes: Fructose-2,6-bisphosphatase; EC=3.1.3.46;	S33	S31	HRLRRRGSTVPQFTN	1.28257	5e-05
O60825	6-phosphofructo-2-kinase/fructose-2,6-bisphosphatase 2; 6PF-2-K/Fru-2,6-P2ase 2; PFK/FBPase 2; 6PF-2-K/Fru-2,6-P2ase heart-type isozyme; Includes: 6-phosphofructo-2-kinase; EC=2.7.1.105; Includes: Fructose-2,6-bisphosphatase; EC=3.1.3.46;	Y366	Y364	RYPGGESYQDLVQRL	1.24247	0.04113
Q16875	6-phosphofructo-2-kinase/fructose-2,6-bisphosphatase 3; 6PF-2-K/Fru-2,6-P2ase 3; PFK/FBPase 3; 6PF-2-K/Fru-2,6-P2ase brain/placenta-type isozyme; Renal carcinoma antigen NY-REN-56; iPFK-2; Includes: 6-phosphofructo-2-kinase; EC=2.7.1.105; Includes: Fructose-2,6-bisphosphatase; EC=3.1.3.46;	S461	S462	NPLMRRNSVTPLASP	1.453	0
Q01813	6-phosphofructokinase type C; EC=2.7.1.11; 6-phosphofructokinase, platelet type; Phosphofructo-1-kinase isozyme C; PFK-C; Phosphofructokinase 1; Phosphohexokinase;	T211	T192	TAQSHQRTFVLEVMG	1.23035	0.0071
Q01813	6-phosphofructokinase type C; EC=2.7.1.11; 6-phosphofructokinase, platelet type; Phosphofructo-1-kinase isozyme C; PFK-C; Phosphofructokinase 1; Phosphohexokinase;	S386	S386	AVRLRGRSFENNLNT	1.18873	0.0098
P17858	6-phosphofructokinase, liver type; EC=2.7.1.11; Phosphofructo-1-kinase isozyme B; PFK-B; Phosphofructokinase 1; Phosphohexokinase;	S775	S765	MEHVTRRTLSIEKGF	-1.10359	0.03409
P11021	78 kDa glucose-regulated protein; GRP-78; Endoplasmic reticulum lumenal Ca(2+)-binding protein grp78; Heat shock 70 kDa protein 5; Immunoglobulin heavy chain-binding protein; BiP; Flags: Precursor;	T229	T227	VFDLGGGTFDVSLLT	-1.26331	0.03431
Q13085	Acetyl-CoA carboxylase 1; ACC1; EC=6.4.1.2; ACC-alpha; Includes: Biotin carboxylase; EC=6.3.4.14;	S80	S80	NHMRPSMSGLHLVKQ	2.58448	0
Q13085	Acetyl-CoA carboxylase 1; ACC1; EC=6.4.1.2; ACC-alpha; Includes: Biotin carboxylase; EC=6.3.4.14;	Y1370	Y1347	KFEEDRIYRHLEPAL	-1.74571	2e-05
O00763	Acetyl-CoA carboxylase 2; EC=6.4.1.2; ACC-beta; Includes: Biotin carboxylase; EC=6.3.4.14;	Y1489	Y1317	EFAEDRIYRHLEPAL	-1.20639	0.00518
Q99798	Aconitate hydratase, mitochondrial; Aconitase; EC=4.2.1.3; Citrate hydro-lyase; Flags: Precursor;	S670	S672	ENYGEGSSREHAALE	-1.19953	0.0042
Q8VCW8	Acyl-CoA synthetase family member 2, mitochondrial; EC=6.2.1.-; Flags: Precursor;	S207	S185	SSPGGIKSKRLPDLS	-1.14698	0.04074
Q5T1C6	Acyl-coenzyme A thioesterase THEM4; Acyl-CoA thioesterase THEM4; EC=3.1.2.2; Carboxyl-terminal modulator protein; Thioesterase superfamily member 4; Flags: Precursor;	S38	T632	RILRSFSTDYVILED	1.2752	1e-05
P46108	Adapter molecule crk; Proto-oncogene c-Crk; p38;	Y251	Y252	QKRVPNAYDKTALAL	-1.20287	4e-05
P46108	Adapter molecule crk; Proto-oncogene c-Crk; p38;	Y221	Y222	GGPEPGPYAQPSINT	1.15479	0.00037
P46108	Adapter molecule crk; Proto-oncogene c-Crk; p38;	Y239	Y240	NLQNGPFYARVIQKR	1.1181	0.00265
Q91VH1	Adiponectin receptor protein 1;	Y85	Y85	EKMEEFVYKVWEGRW	-1.09255	0.01463
P46656	Adrenodoxin, mitochondrial; Adrenal ferredoxin; Ferredoxin-1; Flags: Precursor;	S67	S50	SARAACSSEDKITVH	-1.19567	0.00489
P00257	Adrenodoxin, mitochondrial; Adrenal ferredoxin; Ferredoxin-1; Hepato-ferredoxin; Flags: Precursor;	T129	T118	FEKLDAITDEEMDML	-1.65431	4e-05
Q9H9L7	Akirin-1;	T6	T6	MACGATLKRTLDFDA	-1.79535	0.00021
Q53H80	Akirin-2;	S21	S23	MLSPAPASLKRRRCA	1.14177	0.02906
P06733	Alpha-enolase; EC=4.2.1.11; 2-phospho-D-glycerate hydro-lyase; C-myc promoter-binding protein; Enolase 1; MBP-1; MPB-1; Non-neural enolase; NNE; Phosphopyruvate hydratase; Plasminogen-binding protein;	Y44	Y44	SGASTGIYEALELRD	-1.70234	0
P06733	Alpha-enolase; EC=4.2.1.11; 2-phospho-D-glycerate hydro-lyase; C-myc promoter-binding protein; Enolase 1; MBP-1; MPB-1; Non-neural enolase; NNE; Phosphopyruvate hydratase; Plasminogen-binding protein;	Y189	Y189	MRIGAEVYHNLKNVI	-1.30494	0.01331
P49418	Amphiphysin;	S295	T295	PARPKSPTQLRKGPP	1.28181	0.00049
P05067	Amyloid beta A4 protein; ABPP; APPI; APP; Alzheimer disease amyloid protein; Cerebral vascular amyloid peptide; CVAP; PreA4; Protease nexin-II; PN-II; Contains: N-APP; Contains: Soluble APP-alpha; S-APP-alpha; Contains: Soluble APP-beta; S-APP-beta; Contains: C99; Contains: Beta-amyloid protein 42; Beta-APP42; Contains: Beta-amyloid protein 40; Beta-APP40; Contains: C83; Contains: P3(42); Contain…	Y757	Y520	SKMQQNGYENPTYKF	-1.10797	0.03032
Q96CW1	AP-2 complex subunit mu; AP-2 mu chain; Adapter-related protein complex 2 subunit mu; Adaptin-mu2; Adaptor protein complex AP-2 subunit mu; Clathrin assembly protein complex 2 mu medium chain; Clathrin coat assembly protein AP50; Clathrin coat-associated protein AP50; HA2 50 kDa subunit; Plasma membrane adaptor AP-2 50 kDa protein;	T156	T154	SQITSQVTGQIGWRR	1.2386	7e-05
O00590	Atypical chemokine receptor 2; C-C chemokine receptor D6; Chemokine receptor CCR-10; Chemokine receptor CCR-9; Chemokine-binding protein 2; Chemokine-binding protein D6;	S139	S140	IFFVSCMSLDTYLQI	-1.40302	0.00012
Q8WV28	B-cell linker protein; B-cell adapter containing a SH2 domain protein; B-cell adapter containing a Src homology 2 domain protein; Cytoplasmic adapter protein; Src homology 2 domain-containing leukocyte protein of 65 kDa; SLP-65;	Y96	Y115	EENPDDSYEPPPSEQ	1.09752	0.00046
Q8WV28	B-cell linker protein; B-cell adapter containing a SH2 domain protein; B-cell adapter containing a Src homology 2 domain protein; Cytoplasmic adapter protein; Src homology 2 domain-containing leukocyte protein of 65 kDa; SLP-65;	Y72	Y91	SDDFDSDYENPDGHS	-1.12981	0.02056
Q8K019	Bcl-2-associated transcription factor 1; Btf;	S112	S127	PRRGRSRSRSPKRRS	1.11808	0.03732
P49407	Beta-arrestin-1; Arrestin beta-1;	Y54	Y53	YLKDRKVYVTLTCAF	-1.26757	0.00044
Q9UQB8	Brain-specific angiogenesis inhibitor 1-associated protein 2; BAI-associated protein 2; BAI1-associated protein 2; Protein BAP2; Fas ligand-associated factor 3; FLAF3; Insulin receptor substrate p53/p58; IRS-58; IRSp53/58; Insulin receptor substrate protein of 53 kDa; IRSp53; Insulin receptor substrate p53;	T340	T340	LSDSYSNTLPVRKNV	1.13254	0.01549
P11274	Breakpoint cluster region protein; EC=2.7.11.1; Renal carcinoma antigen NY-REN-26;	Y360	Y373	VSPSPTTYRMYRDKS	1.59521	0
O00481	Butyrophilin subfamily 3 member A1; CD_antigen=CD277; Flags: Precursor;	Y441	Y6161	LLKDTNKYQTFSEPR	-1.36582	0.00449
Q9UQM7	Calcium/calmodulin-dependent protein kinase type II subunit alpha; CaM kinase II subunit alpha; CaMK-II subunit alpha; EC=2.7.11.17;	T286	T258	SMMHRQETVDCLKKF	-1.45502	0.00155
Q9UQM7	Calcium/calmodulin-dependent protein kinase type II subunit alpha; CaM kinase II subunit alpha; CaMK-II subunit alpha; EC=2.7.11.17;	T305	T277	KLKGAILTTMLATRN	1.66817	0.00737
Q13557	Calcium/calmodulin-dependent protein kinase type II subunit delta; CaM kinase II subunit delta; CaMK-II subunit delta; EC=2.7.11.17;	T336	T341	ESTESSNTTIEDEDV	1.13681	0.0081
Q13555	Calcium/calmodulin-dependent protein kinase type II subunit gamma; CaM kinase II subunit gamma; CaMK-II subunit gamma; EC=2.7.11.17;	T287	T287	SMMHRQETVECLRKF	1.91661	0
Q13555	Calcium/calmodulin-dependent protein kinase type II subunit gamma; CaM kinase II subunit gamma; CaMK-II subunit gamma; EC=2.7.11.17;	S349	S337	PQSNNKTSIVSTAKE	-1.22765	0.00153
Q05682	Caldesmon; CDM;	S714	S434	EGVRNIKSMWEKGNV	-1.14897	0.01439
P62158	Calmodulin; CaM;	S82	S71	RKMKDTDSEEEIREA	1.13315	0
P62158	Calmodulin; CaM;	Y100	Y100	FDKDGNGYISAAELR	-1.55962	1e-05
P20810	Calpastatin; Calpain inhibitor; Sperm BS-17 component;	S577	S378	ALDLLSDSLGQREPD	-1.53569	0
P20810	Calpastatin; Calpain inhibitor; Sperm BS-17 component;	S575	S376	DDALDLLSDSLGQRE	-1.51451	3e-05
P20810	Calpastatin; Calpain inhibitor; Sperm BS-17 component;	S364	S172	EEKPKPLSESDLVDE	-1.19953	0.00048
P51911	Calponin-1; Basic calponin; Calponin H1, smooth muscle;	Y261	Y261	SQQGMTVYGLPRQVY	1.78953	0
P31321	cAMP-dependent protein kinase type I-beta regulatory subunit;	Y312	Y312	RRSDNEEYVEVGRLG	-1.14931	0.03889
Q8N4T8	Carbonyl reductase family member 4; EC=1.-.-.-; 3-oxoacyl-[acyl-carrier-protein] reductase; EC=1.1.1.-; Quinone reductase CBR4;	S11	S15	ICAVFGGSRGIGKAV	1.91244	0.00162
P50416	Carnitine O-palmitoyltransferase 1, liver isoform; CPT1-L; EC=2.3.1.21; Carnitine O-palmitoyltransferase I, liver isoform; CPT I; CPTI-L; Carnitine palmitoyltransferase 1A;	Y165	Y166	SGRKPMLYSFQTSLP	1.92073	0.0002
P48729	Casein kinase I isoform alpha; CKI-alpha; EC=2.7.11.1; CK1;	S242	S270	KISEKKMSTPVEVLC	-2.93529	0
P49674	Casein kinase I isoform epsilon; CKI-epsilon; CKIe; EC=2.7.11.1;	T44	T44	IKLECVKTKHPQLHI	-2.19133	0.00105
Q9HCP0	Casein kinase I isoform gamma-1; CKI-gamma 1; EC=2.7.11.1;	Y263	Y242	ADTLKERYQKIGDTK	-1.09532	0.01834
P19784	Casein kinase II subunit alpha'; CK II alpha'; EC=2.7.11.1;	Y256	Y256	VLGTDELYGYLKKYH	-1.09447	0.0114
P19784	Casein kinase II subunit alpha'; CK II alpha'; EC=2.7.11.1;	S18	S18	RVYAEVNSLRSREYW	1.21883	0.0172
P42574	Caspase-3; CASP-3; EC=3.4.22.56; Apopain; Cysteine protease CPP32; CPP-32; Protein Yama; SREBP cleavage activity 1; SCA-1; Contains: Caspase-3 subunit p17; Contains: Caspase-3 subunit p12; Flags: Precursor;	S150	S158	FRGDKCRSLAGKPKL	1.71076	0
P55212	Caspase-6; CASP-6; EC=3.4.22.59; Apoptotic protease Mch-2; Contains: Caspase-6 subunit p18; Contains: Caspase-6 subunit p11; Flags: Precursor;	S257	S268	TVVNRKVSHRKVDIC	1.56202	0.00086
Q14790	Caspase-8; CASP-8; EC=3.4.22.61; Apoptotic cysteine protease; Apoptotic protease Mch-5; CAP4; FADD-homologous ICE/ced-3-like protease; FADD-like ICE; FLICE; ICE-like apoptotic protease 5; MORT1-associated ced-3 homolog; MACH; Contains: Caspase-8 subunit p18; Contains: Caspase-8 subunit p10; Flags: Precursor;	S347	S350	FTGQNCQSLAGKPKV	1.2486	0.00089
P04040	Catalase; EC=1.11.1.6;	Y386	Y386	YRARVANYQRDGPMC	1.32398	0
P04040	Catalase; EC=1.11.1.6;	Y231	Y231	NASGGAVYCKFHVKT	-1.52365	0.00821
P07858	Cathepsin B; EC=3.4.22.1; APP secretase; APPS; Cathepsin B1; Contains: Cathepsin B light chain; Contains: Cathepsin B heavy chain; Flags: Precursor;	Y173	Y86	GLVSGGLYDSHVGCR	-1.46916	0.0006
P07711	Cathepsin L1; EC=3.4.22.15; Cathepsin L; Major excreted protein; MEP; Contains: Cathepsin L1 heavy chain; Contains: Cathepsin L1 light chain; Flags: Precursor;	T223	T228	EYNAANDTGFVDIPQ	1.08812	0.00377
P43234	Cathepsin O; EC=3.4.22.42; Flags: Precursor;	Y145	Y144	VGGIESAYAIKGHNL	-1.26636	1e-05
P20645	Cation-dependent mannose-6-phosphate receptor; CD Man-6-P receptor; CD-MPR; 46 kDa mannose 6-phosphate receptor; MPR 46; Flags: Precursor;	S267	S268	DDQLGDESEERDDHL	-1.13378	0.0217
P11717	Cation-independent mannose-6-phosphate receptor; CI Man-6-P receptor; CI-MPR; M6PR; 300 kDa mannose 6-phosphate receptor; MPR 300; Insulin-like growth factor 2 receptor; Insulin-like growth factor II receptor; IGF-II receptor; M6P/IGF2 receptor; M6P/IGF2R; CD_antigen=CD222; Flags: Precursor;	S2409	S408	LHVDDLDSEDEVLTI	-2.03465	0.00089
P11717	Cation-independent mannose-6-phosphate receptor; CI Man-6-P receptor; CI-MPR; M6PR; 300 kDa mannose 6-phosphate receptor; MPR 300; Insulin-like growth factor 2 receptor; Insulin-like growth factor II receptor; IGF-II receptor; M6P/IGF2 receptor; M6P/IGF2R; CD_antigen=CD222; Flags: Precursor;	S2484	S478	SVSFHDDSDEDLLNV	-1.52747	0.00255
Q03135	Caveolin-1;	Y14	Y14	VDSEGFLYAAPVREQ	-1.09193	0.04988
P17676	CCAAT/enhancer-binding protein beta; C/EBP beta; Liver activator protein; LAP; Liver-enriched inhibitory protein; LIP; Nuclear factor NF-IL6; Transcription factor 5; TCF-5;	T235	T220	SSSSPPGTPNPSESS	1.14539	0.00135
P16070	CD44 antigen; CDw44; Epican; Extracellular matrix receptor III; ECMR-III; GP90 lymphocyte homing/adhesion receptor; HUTCH-I; Heparan sulfate proteoglycan; Hermes antigen; Hyaluronate receptor; Phagocytic glycoprotein 1; PGP-1; Phagocytic glycoprotein I; PGP-I; CD_antigen=CD44; Flags: Precursor;	S706	S356	LNGDASKSQEMVHLV	-1.08697	0.03766
O75390	Citrate synthase, mitochondrial; EC=2.3.3.1; Flags: Precursor;	Y80	Y53	RGMKGLVYETSVLDP	-1.20398	0.0002
P56749	Claudin-12;	S228	S229	SQPYSARSRLSAMEI	1.58411	2e-05
P10643	Complement component C7; Flags: Precursor;	S229	S795	RERSRSSSSSSRSSH	1.65992	0
P07357	Complement component C8 alpha chain; Complement component 8 subunit alpha; Flags: Precursor;	S346	T352	THYITEATVGGIYEY	-1.38129	0.00051
P07358	Complement component C8 beta chain; Complement component 8 subunit beta; Flags: Precursor;	T346	T349	DYGTHYITEATVGGI	-1.34013	0.00181
P07358	Complement component C8 beta chain; Complement component 8 subunit beta; Flags: Precursor;	Y214	Y217	DTRFRKPYNVESYTP	1.15174	0.01661
P34998	Corticotropin-releasing factor receptor 1; CRF-R-1; CRF-R1; CRFR-1; Corticotropin-releasing hormone receptor 1; CRH-R-1; CRH-R1; Flags: Precursor;	S330	S298	LMTKLRASTTSETIQ	-1.08124	0.0148
P46109	Crk-like protein;	Y251	Y228	QKRVPCAYDKTALAL	-2.07549	1e-05
P15336	Cyclic AMP-dependent transcription factor ATF-2; cAMP-dependent transcription factor ATF-2; EC=2.3.1.48; Activating transcription factor 2; Cyclic AMP-responsive element-binding protein 2; CREB-2; cAMP-responsive element-binding protein 2; HB16; Histone acetyltransferase ATF2; cAMP response element-binding protein CRE-BP1;	S90	S72	GLFNELASPFENEFK	-1.43538	0.00045
P17544	Cyclic AMP-dependent transcription factor ATF-7; cAMP-dependent transcription factor ATF-7; Activating transcription factor 7; Transcription factor ATF-A;	T112	T12	LDMSLPSTPDIKIKE	-1.1876	0.00019
P16220	Cyclic AMP-responsive element-binding protein 1; CREB-1; cAMP-responsive element-binding protein 1;	S133	S119	EILSRRPSYRKILND	2.07245	0
P24941	Cyclin-dependent kinase 2; EC=2.7.11.22; Cell division protein kinase 2; p33 protein kinase;	Y15	Y37	EKIGEGTYGVVYKAR	1.1924	0.00152
Q9Y6G9	Cytoplasmic dynein 1 light intermediate chain 1; LIC1; Dynein light chain A; DLC-A; Dynein light intermediate chain 1, cytosolic;	S207	S197	PGEDFPASPQRRNTS	1.16982	0.0006
P51813	Cytoplasmic tyrosine-protein kinase BMX; EC=2.7.10.2; Bone marrow tyrosine kinase gene in chromosome X protein; Epithelial and endothelial tyrosine kinase; ETK; NTK38;	Y566	Y521	KYVLDDLYVSSLGTK	-1.39497	4e-05
P53355	Death-associated protein kinase 1; DAP kinase 1; EC=2.7.11.1;	S734	S136	NSTRFPPSPLSSKPS	1.17659	0.01291
Q16555	Dihydropyrimidinase-related protein 2; DRP-2; Collapsin response mediator protein 2; CRMP-2; N2A3; Unc-33-like phosphoprotein 2; ULIP-2;	S522	S509	PASSAKTSPAKQQAP	1.09765	0.01389
Q14195	Dihydropyrimidinase-related protein 3; DRP-3; Collapsin response mediator protein 4; CRMP-4; Unc-33-like phosphoprotein 1; ULIP-1;	T509	T600	PVFDLTATPKGGTPA	-1.33241	1e-05
O75553	Disabled homolog 1;	Y232	Y232	SQKKEGVYDVPKSQP	1.12563	0.00211
O75553	Disabled homolog 1;	Y220	Y220	PETEENIYQVPTSQK	1.18013	0.03858
Q9D415	Disks large-associated protein 1; DAP-1; Guanylate kinase-associated protein; PSD-95/SAP90-binding protein 1; SAP90/PSD-95-associated protein 1; SAPAP1;	S605	S588	SQSGLSNSTESLDSM	-1.12422	0.02667
P31689	DnaJ homolog subfamily A member 1; DnaJ protein homolog 2; HSDJ; Heat shock 40 kDa protein 4; Heat shock protein J2; HSJ-2; Human DnaJ protein 2; hDj-2; Flags: Precursor;	Y8	Y8	MVKETTYYDVLGVSP	-1.28239	3e-05
Q96KC8	DnaJ homolog subfamily C member 1; DnaJ protein homolog MTJ1; Flags: Precursor;	T349	T285	MVKFPGGTPGRWEKI	1.37919	0
Q96KC8	DnaJ homolog subfamily C member 1; DnaJ protein homolog MTJ1; Flags: Precursor;	S381	T317	LKDSVTYTPGVTRLS	1.21119	0.0043
Q99543	DnaJ homolog subfamily C member 2; M-phase phosphoprotein 11; Zuotin-related factor 1; Contains: DnaJ homolog subfamily C member 2, N-terminally processed;	S60	S60	LEDEKELSEESGDEE	-1.13775	0.00078
P36507	Dual specificity mitogen-activated protein kinase kinase 2; MAP kinase kinase 2; MAPKK 2; EC=2.7.12.2; ERK activator kinase 2; MAPK/ERK kinase 2; MEK 2;	S306	S304	RPPGRPISGHGMDSR	1.50963	0
P36507	Dual specificity mitogen-activated protein kinase kinase 2; MAP kinase kinase 2; MAPKK 2; EC=2.7.12.2; ERK activator kinase 2; MAPK/ERK kinase 2; MEK 2;	S222	S220	VSGQLIDSMANSFVG	-1.32257	0.0003
P45985	Dual specificity mitogen-activated protein kinase kinase 4; MAP kinase kinase 4; MAPKK 4; EC=2.7.12.2; JNK-activating kinase 1; MAPK/ERK kinase 4; MEK 4; SAPK/ERK kinase 1; SEK1; Stress-activated protein kinase kinase 1; SAPK kinase 1; SAPKK-1; SAPKK1; c-Jun N-terminal kinase kinase 1; JNKK;	T261	T228	LVDSIAKTRDAGCRP	-1.43053	0.0021
Q13163	Dual specificity mitogen-activated protein kinase kinase 5; MAP kinase kinase 5; MAPKK 5; EC=2.7.12.2; MAPK/ERK kinase 5; MEK 5;	S311	S234	VSTQLVNSIAKTYVG	-1.58819	1e-05
Q13163	Dual specificity mitogen-activated protein kinase kinase 5; MAP kinase kinase 5; MAPKK 5; EC=2.7.12.2; MAPK/ERK kinase 5; MEK 5;	T315	T238	LVNSIAKTYVGTNAY	-1.2432	0.00247
P22681	E3 ubiquitin-protein ligase CBL; EC=6.3.2.-; Casitas B-lineage lymphoma proto-oncogene; Proto-oncogene c-Cbl; RING finger protein 55; Signal transduction protein CBL;	Y774	Y725	SENEEDGYDVPKPPL	-1.13342	0.01346
Q96FA3	E3 ubiquitin-protein ligase pellino homolog 1; Pellino-1; EC=6.3.2.-; Pellino-related intracellular-signaling molecule;	T127	T151	GSQSNSDTQSVQSTI	1.1767	5e-05
Q9HAT8	E3 ubiquitin-protein ligase pellino homolog 2; Pellino-2; EC=6.3.2.-;	T290	T222	QCPVGLNTLAFPSIN	-1.27457	3e-05
O00237	E3 ubiquitin-protein ligase RNF103; EC=6.3.2.-; KF-1; hKF-1; RING finger protein 103; Zinc finger protein 103 homolog; Zfp-103;	Y162	Y162	NCSSDPRYCRRRGWL	1.09443	0.01745
Q6Q0C0	E3 ubiquitin-protein ligase TRAF7; EC=6.3.2.-; RING finger and WD repeat-containing protein 1; RING finger protein 119; TNF receptor-associated factor 7;	S88	S88	STPRRSDSAISVRSL	1.29738	0.00918
Q15075	Early endosome antigen 1; Endosome-associated protein p162; Zinc finger FYVE domain-containing protein 2;	T1392	T1392	CSAKNALTPSSKKPV	1.23402	0
Q15717	ELAV-like protein 1; Hu-antigen R; HuR;	S221	S221	QAQRFRFSPMGVDHM	1.99229	0
Q15717	ELAV-like protein 1; Hu-antigen R; HuR;	S158	S158	FIRFDKRSEAEEAIT	1.16786	0.00236
Q9NYP7	Elongation of very long chain fatty acids protein 5; EC=2.3.1.199; 3-keto acyl-CoA synthase ELOVL5; ELOVL fatty acid elongase 5; ELOVL FA elongase 5; Fatty acid elongase 1; hELO1; Very-long-chain 3-oxoacyl-CoA synthase 5;	S273	S270	RKEYQNGSTATVNGY	1.16908	0.00441
Q8N5V2	Ephexin-1; Eph-interacting exchange protein; Neuronal guanine nucleotide exchange factor;	Y288	Y184	LVTSEASYCKSLNLL	-1.30664	0.00038
P54762	Ephrin type-B receptor 1; EC=2.7.10.1; ELK; EPH tyrosine kinase 2; EPH-like kinase 6; EK6; hEK6; Neuronally-expressed EPH-related tyrosine kinase; NET; Tyrosine-protein kinase receptor EPH-2; Flags: Precursor;	Y778	Y781	DDTSDPTYTSSLGGK	1.23308	0.00116
P29323	Ephrin type-B receptor 2; EC=2.7.10.1; Developmentally-regulated Eph-related tyrosine kinase; ELK-related tyrosine kinase; EPH tyrosine kinase 3; EPH-like kinase 5; EK5; hEK5; Renal carcinoma antigen NY-REN-47; Tyrosine-protein kinase TYRO5; Tyrosine-protein kinase receptor EPH-3; Flags: Precursor;	Y577	Y579	FERADSEYTDKLQHY	-1.14857	0.01609
P54753	Ephrin type-B receptor 3; EC=2.7.10.1; EPH-like tyrosine kinase 2; EPH-like kinase 2; Embryonic kinase 2; EK2; hEK2; Tyrosine-protein kinase TYRO6; Flags: Precursor;	Y614	Y606	VYIDPFTYEDPNEAV	-1.30251	0.00454
Q9UBC2	Epidermal growth factor receptor substrate 15-like 1; Eps15-related protein; Eps15R;	S241	S238	DSLRSTPSHGSVNSL	1.18445	0.00316
P00533	Epidermal growth factor receptor; EC=2.7.10.1; Proto-oncogene c-ErbB-1; Receptor tyrosine-protein kinase erbB-1; Flags: Precursor;	Y869	Y794	LGADEKEYHAEGGKV	-1.24198	0.00703
O00418	Eukaryotic elongation factor 2 kinase; eEF-2 kinase; eEF-2K; EC=2.7.11.20; Calcium/calmodulin-dependent eukaryotic elongation factor 2 kinase;	S78	S78	SSSSPRNSFNYRETW	1.2895	0
O00418	Eukaryotic elongation factor 2 kinase; eEF-2 kinase; eEF-2K; EC=2.7.11.20; Calcium/calmodulin-dependent eukaryotic elongation factor 2 kinase;	S398	S398	DSLPCSPSSATPHSQ	1.08963	0.03438
Q9Z2R9	Eukaryotic translation initiation factor 2-alpha kinase 1; EC=2.7.11.1; Heme-controlled repressor; HCR; Heme-regulated eukaryotic initiation factor eIF-2-alpha kinase; Heme-regulated inhibitor; Hemin-sensitive initiation factor 2-alpha kinase;	T490	T501	THTSGVGTCLYASPE	-1.45226	0.00434
Q9Z2R9	Eukaryotic translation initiation factor 2-alpha kinase 1; EC=2.7.11.1; Heme-controlled repressor; HCR; Heme-regulated eukaryotic initiation factor eIF-2-alpha kinase; Heme-regulated inhibitor; Hemin-sensitive initiation factor 2-alpha kinase;	T485	T496	RINGLTHTSGVGTCL	-1.06737	0.02524
Q9NZJ5	Eukaryotic translation initiation factor 2-alpha kinase 3; EC=2.7.11.1; PRKR-like endoplasmic reticulum kinase; Pancreatic eIF2-alpha kinase; HsPEK; Flags: Precursor;	T982	T959	MPAYARHTGQVGTKL	1.83888	0
Q9NZJ5	Eukaryotic translation initiation factor 2-alpha kinase 3; EC=2.7.11.1; PRKR-like endoplasmic reticulum kinase; Pancreatic eIF2-alpha kinase; HsPEK; Flags: Precursor;	S1094	T1071	VLRQRSRTMSLSGNK	1.18799	0.00063
Q9P2K8	Eukaryotic translation initiation factor 2-alpha kinase 4; EC=2.7.11.1; GCN2-like protein;	T991	T258	KDPSKRPTAAELLKC	-1.39842	0.00237
Q3UGC7	Eukaryotic translation initiation factor 3 subunit J-A; eIF3j-A; Eukaryotic translation initiation factor 3 subunit 1-A; eIF-3-alpha-A; eIF3 p35;	S130	S93	LKKLQEESDLELAKE	-2.05086	0
Q3UGC7	Eukaryotic translation initiation factor 3 subunit J-A; eIF3j-A; Eukaryotic translation initiation factor 3 subunit 1-A; eIF-3-alpha-A; eIF3 p35;	T112	T75	PEEHKELTPEEQLAD	-1.22934	0
Q13541	Eukaryotic translation initiation factor 4E-binding protein 1; 4E-BP1; eIF4E-binding protein 1; Phosphorylated heat- and acid-stable protein regulated by insulin 1; PHAS-I;	T37	T38	PPGDYSTTPGGTVFG	1.11625	0.04734
Q8N9I5	Fatty acid desaturase 6; EC=1.14.19.-;	Y166	Y139	KLPFLNRYIYMFIAP	1.30556	0.00675
Q9NP95	Fibroblast growth factor 20; FGF-20;	T188	T184	SKRHQKFTHFLPRPV	1.40402	0
P11362	Fibroblast growth factor receptor 1; FGFR-1; EC=2.7.10.1; Basic fibroblast growth factor receptor 1; BFGFR; bFGF-R-1; Fms-like tyrosine kinase 2; FLT-2; N-sam; Proto-oncogene c-Fgr; CD_antigen=CD331; Flags: Precursor;	Y654	Y649	DIHHIDYYKKTTNGR	1.29328	0
P21802	Fibroblast growth factor receptor 2; FGFR-2; EC=2.7.10.1; K-sam; KGFR; Keratinocyte growth factor receptor; CD_antigen=CD332; Flags: Precursor;	S782	S786	PLEQYSPSYPDTRSS	-1.18978	0.01884
P22607	Fibroblast growth factor receptor 3; FGFR-3; EC=2.7.10.1; CD_antigen=CD333; Flags: Precursor;	Y760	Y718	TMTSTDEYLDLSVPF	-1.25816	0.01475
P22607	Fibroblast growth factor receptor 3; FGFR-3; EC=2.7.10.1; CD_antigen=CD333; Flags: Precursor;	Y724	Y682	ANCTHDLYMIMRECW	-1.19385	0.01564
Q05397	Focal adhesion kinase 1; FADK 1; EC=2.7.10.2; Focal adhesion kinase-related nonkinase; FRNK; Protein phosphatase 1 regulatory subunit 71; PPP1R71; Protein-tyrosine kinase 2; p125FAK; pp125FAK;	Y576	Y586	RYMEDSTYYKASKGK	1.14624	0.00041
Q05397	Focal adhesion kinase 1; FADK 1; EC=2.7.10.2; Focal adhesion kinase-related nonkinase; FRNK; Protein phosphatase 1 regulatory subunit 71; PPP1R71; Protein-tyrosine kinase 2; p125FAK; pp125FAK;	Y397	Y407	SVSETDDYAEIIDEE	-1.18953	0.00732
P24385	G1/S-specific cyclin-D1; B-cell lymphoma 1 protein; BCL-1; BCL-1 oncogene; PRAD1 oncogene;	T286	T283	DEADLSCTPTDVRDV	-1.14705	0.00779
Q6PCE3	Glucose 1,6-bisphosphate synthase; EC=2.7.1.106; PMMLP; Phosphoglucomutase-2-like 1;	S175	S175	AGVMITASHNRKEDN	-1.39884	0.00783
P06744	Glucose-6-phosphate isomerase; GPI; EC=5.3.1.9; Autocrine motility factor; AMF; Neuroleukin; NLK; Phosphoglucose isomerase; PGI; Phosphohexose isomerase; PHI; Sperm antigen 36; SA-36;	S185	S184	GPRVWFVSNIDGTHI	-1.53388	8e-05
P04406	Glyceraldehyde-3-phosphate dehydrogenase; GAPDH; EC=1.2.1.12; Peptidyl-cysteine S-nitrosylase GAPDH; EC=2.6.99.-;	Y320	Y396	WYDNEFGYSNRVVDL	-1.20515	0.00628
P06737	Glycogen phosphorylase, liver form; EC=2.4.1.1;	Y75	Y75	WIRTQQHYYERDPKR	1.24964	0
P06737	Glycogen phosphorylase, liver form; EC=2.4.1.1;	Y733	Y732	GYNAQQYYDRLPELK	-1.36793	0.00011
P11217	Glycogen phosphorylase, muscle form; EC=2.4.1.1; Myophosphorylase;	S15	S15	GERRKQISVRGIAGL	1.30334	0.00057
P49841	Glycogen synthase kinase-3 beta; GSK-3 beta; EC=2.7.11.26; Serine/threonine-protein kinase GSK3B; EC=2.7.11.1;	S389	S359	ARNQAAASTPTNATA	1.16107	0.00482
Q13322	Growth factor receptor-bound protein 10; GRB10 adapter protein; Insulin receptor-binding protein Grb-IR;	S476	S476	MNILGSQSPLHPSTL	-1.12057	0.04631
P62993	Growth factor receptor-bound protein 2; Adapter protein GRB2; Protein Ash; SH2/SH3 adapter GRB2;	Y209	Y209	TGMFPRNYVTPVNRN	1.38998	0.00094
P01112	GTPase HRas; H-Ras-1; Ha-Ras; Transforming protein p21; c-H-ras; p21ras; Contains: GTPase HRas, N-terminally processed; Flags: Precursor;	T35	T35	FVDEYDPTIEDSYRK	-1.2349	9e-05
P34932	Heat shock 70 kDa protein 4; HSP70RY; Heat shock 70-related protein APG-2;	Y624	Y624	AKNAVEEYVYDMRDK	-1.38541	0.00012
P34932	Heat shock 70 kDa protein 4; HSP70RY; Heat shock 70-related protein APG-2;	S76	S76	RFHGRAFSDPFVQAE	1.11003	0.02822
P11142	Heat shock cognate 71 kDa protein; Heat shock 70 kDa protein 8;	Y41	Y41	GNRTTPSYVAFTDTE	1.1554	0.00279
Q92598	Heat shock protein 105 kDa; Antigen NY-CO-25; Heat shock 110 kDa protein;	Y641	Y645	AKNAVEEYVYEFRDK	-1.22733	0.00107
P08238	Heat shock protein HSP 90-beta; HSP 90; Heat shock 84 kDa; HSP 84; HSP84;	S226	S228	KEREKEISDDEAEEE	-1.13182	0.01495
P08238	Heat shock protein HSP 90-beta; HSP 90; Heat shock 84 kDa; HSP 84; HSP84;	Y484	Y487	KESQKSIYYITGESK	-1.10214	0.04292
P08581	Hepatocyte growth factor receptor; HGF receptor; EC=2.7.10.1; HGF/SF receptor; Proto-oncogene c-Met; Scatter factor receptor; SF receptor; Tyrosine-protein kinase Met; Flags: Precursor;	Y1349	Y1350	STFIGEHYVHVNATY	-1.17968	0.01088
P08581	Hepatocyte growth factor receptor; HGF receptor; EC=2.7.10.1; HGF/SF receptor; Proto-oncogene c-Met; Scatter factor receptor; SF receptor; Tyrosine-protein kinase Met; Flags: Precursor;	Y1356	Y1357	YVHVNATYVNVKCVA	-1.17802	0.0144
P19367	Hexokinase-1; EC=2.7.1.1; Brain form hexokinase; Hexokinase type I; HK I;	S298	S299	QLFEKMVSGMYMGEL	-1.38325	0
P19367	Hexokinase-1; EC=2.7.1.1; Brain form hexokinase; Hexokinase type I; HK I;	S827	S828	KTVCGAVSKRAAQLC	1.79867	1e-05
P19367	Hexokinase-1; EC=2.7.1.1; Brain form hexokinase; Hexokinase type I; HK I;	T821	T822	DDSIIVKTVCGAVSK	-1.40553	0.01004
P52789	Hexokinase-2; EC=2.7.1.1; Hexokinase type II; HK II; Muscle form hexokinase;	Y461	Y462	AMVTAVAYRLSEQHR	1.25122	0.0274
P04629	High affinity nerve growth factor receptor; EC=2.7.10.1; Neurotrophic tyrosine kinase receptor type 1; TRK1-transforming tyrosine kinase protein; Tropomyosin-related kinase A; Tyrosine kinase receptor; Tyrosine kinase receptor A; Trk-A; gp140trk; p140-TrkA; Flags: Precursor;	Y680	Y647	RDIYSTDYYRVGGRT	1.32257	0
P04629	High affinity nerve growth factor receptor; EC=2.7.10.1; Neurotrophic tyrosine kinase receptor type 1; TRK1-transforming tyrosine kinase protein; Tropomyosin-related kinase A; Tyrosine kinase receptor; Tyrosine kinase receptor A; Trk-A; gp140trk; p140-TrkA; Flags: Precursor;	Y496	Y463	NFIENPQYFCNACVH	-1.14451	0.04336
P56524	Histone deacetylase 4; HD4; EC=3.5.1.98;	S246	S218	FPLRKTASEPNLKLR	1.93191	0
P56524	Histone deacetylase 4; HD4; EC=3.5.1.98;	S632	S601	RPLSRAQSSPASATF	1.25484	0.00276
P15304	Hormone-sensitive lipase; HSL; EC=3.1.1.79;	S900	T511	QISIPSDTPEMLQSK	1.09808	0.03594
Q16836	Hydroxyacyl-coenzyme A dehydrogenase, mitochondrial; HCDH; EC=1.1.1.35; Medium and short-chain L-3-hydroxyacyl-coenzyme A dehydrogenase; Short-chain 3-hydroxyacyl-CoA dehydrogenase; Flags: Precursor;	S73	S74	STKGIEESLKRVTKK	2.35161	0
O15111	Inhibitor of nuclear factor kappa-B kinase subunit alpha; I-kappa-B kinase alpha; IKK-A; IKK-alpha; IkBKA; IkappaB kinase; EC=2.7.11.10; Conserved helix-loop-helix ubiquitous kinase; I-kappa-B kinase 1; IKK1; Nuclear factor NF-kappa-B inhibitor kinase alpha; NFKBIKA; Transcription factor 16; TCF-16;	S180	S194	DQGSLCTSFVGTLQY	-1.24729	0
Q14164	Inhibitor of nuclear factor kappa-B kinase subunit epsilon; I-kappa-B kinase epsilon; IKK-E; IKK-epsilon; IkBKE; EC=2.7.11.10; Inducible I kappa-B kinase; IKK-i;	S172	S172	EDDEKFVSVYGTEEY	-1.35784	6e-05
P35568	Insulin receptor substrate 1; IRS-1;	S616	T175	DDGYMPMTPGVAAAL	-1.24642	1e-05
P35568	Insulin receptor substrate 1; IRS-1;	Y896	Y409	EPKSPGEYINIDFGD	-1.20258	0.00197
Q9NZI8	Insulin-like growth factor 2 mRNA-binding protein 1; IGF2 mRNA-binding protein 1; IMP-1; IMP1; Coding region determinant-binding protein; CRD-BP; IGF-II mRNA-binding protein 1; VICKZ family member 1; Zipcode-binding protein 1; ZBP-1;	S12	S12	YIGNLNESVTPADLE	-1.2223	0.0008
P08833	Insulin-like growth factor-binding protein 1; IBP-1; IGF-binding protein 1; IGFBP-1; Placental protein 12; PP12; Flags: Precursor;	S194	S204	LAKAQQRSGGDIYKF	-1.32252	0.00059
P18065	Insulin-like growth factor-binding protein 2; IBP-2; IGF-binding protein 2; IGFBP-2; Flags: Precursor;	S142	S129	DTDEYGASTEPPADN	1.09822	1e-05
P24593	Insulin-like growth factor-binding protein 5; IBP-5; IGF-binding protein 5; IGFBP-5; Flags: Precursor;	S268	S155	SGDLQCHAFDSSNVE	-1.35501	0.00013
Q16270	Insulin-like growth factor-binding protein 7; IBP-7; IGF-binding protein 7; IGFBP-7; IGFBP-rP1; MAC25 protein; PGI2-stimulating factor; Prostacyclin-stimulating factor; Tumor-derived adhesion factor; TAF; Flags: Precursor;	Y117	Y118	VCVCKSRYPVCGSDG	-1.42787	0.00771
P23229	Integrin alpha-6; CD49 antigen-like family member F; VLA-6; CD_antigen=CD49f; Contains: Integrin alpha-6 heavy chain; Contains: Integrin alpha-6 light chain; Contains: Processed integrin alpha-6; Alpha6p; Flags: Precursor;	T716	T622	KDIALEITVTNNPSD	-1.90168	3e-05
P19525	Interferon-induced, double-stranded RNA-activated protein kinase; EC=2.7.11.1; Eukaryotic translation initiation factor 2-alpha kinase 2; eIF-2A protein kinase 2; Interferon-inducible RNA-dependent protein kinase; P1/eIF-2A protein kinase; Protein kinase RNA-activated; PKR; Tyrosine-protein kinase EIF2AK2; EC=2.7.10.2; p68 kinase;	T90	S148	SPLLLNNSNATEGLD	-1.08932	0.01133
P19525	Interferon-induced, double-stranded RNA-activated protein kinase; EC=2.7.11.1; Eukaryotic translation initiation factor 2-alpha kinase 2; eIF-2A protein kinase 2; Interferon-inducible RNA-dependent protein kinase; P1/eIF-2A protein kinase; Protein kinase RNA-activated; PKR; Tyrosine-protein kinase EIF2AK2; EC=2.7.10.2; p68 kinase;	T446	Y30	LKNEGKQYRNKGELN	-1.12235	0.01763
P29460	Interleukin-12 subunit beta; IL-12B; Cytotoxic lymphocyte maturation factor 40 kDa subunit; CLMF p40; IL-12 subunit p40; NK cell stimulatory factor chain 2; NKSF2; Flags: Precursor;	Y314	Y304	SVQARDRYYNSSWSE	1.17458	0.00108
Q5VWK5	Interleukin-23 receptor; IL-23 receptor; IL-23R; Flags: Precursor;	S121	S118	ICGIDIESGNPPDQP	-1.32076	7e-05
P40189	Interleukin-6 receptor subunit beta; IL-6 receptor subunit beta; IL-6R subunit beta; IL-6R-beta; IL-6RB; CDw130; Interleukin-6 signal transducer; Membrane glycoprotein 130; gp130; Oncostatin-M receptor subunit alpha; CD_antigen=CD130; Flags: Precursor;	Y915	Y886	SYLPQTVRQGGYMPQ	1.25886	5e-05
P40189	Interleukin-6 receptor subunit beta; IL-6 receptor subunit beta; IL-6R subunit beta; IL-6R-beta; IL-6RB; CDw130; Interleukin-6 signal transducer; Membrane glycoprotein 130; gp130; Oncostatin-M receptor subunit alpha; CD_antigen=CD130; Flags: Precursor;	S782	S757	QVFSRSESTQPLLDS	-1.16934	0.0142
P16871	Interleukin-7 receptor subunit alpha; IL-7 receptor subunit alpha; IL-7R subunit alpha; IL-7R-alpha; IL-7RA; CDw127; CD_antigen=CD127; Flags: Precursor;	Y449	Y442	SPSDEEAYVTMSSFY	-1.177	0.03348
O43837	Isocitrate dehydrogenase [NAD] subunit beta, mitochondrial; EC=1.1.1.41; Isocitric dehydrogenase subunit beta; NAD(+)-specific ICDH subunit beta; Flags: Precursor;	S172	S171	EQTEGEYSSLEHESA	-1.20622	0.00067
Q9BX67	Junctional adhesion molecule C; JAM-C; JAM-2; Junctional adhesion molecule 3; JAM-3; Flags: Precursor;	S307	S290	TDDEGDFRHKSSFVI	-2.05353	0
P02788	Lactotransferrin; Lactoferrin; EC=3.4.21.-; Growth-inhibiting protein 12; Talalactoferrin; Contains: Lactoferricin-H; Lfcin-H; Contains: Kaliocin-1; Contains: Lactoferroxin-A; Contains: Lactoferroxin-B; Contains: Lactoferroxin-C; Flags: Precursor;	Y547	Y555	SQERYYSYNGAFRCL	-1.08673	0.02743
P09960	Leukotriene A-4 hydrolase; LTA-4 hydrolase; EC=3.3.2.6; Leukotriene A(4) hydrolase;	S172	S172	KELVALMSASRDGEM	-1.19763	0
Q6XZB0	Lipase member I; LIPI; EC=3.1.1.-; Cancer/testis antigen 17; CT17; LPD lipase; Membrane-associated phosphatidic acid-selective phospholipase A1-beta; mPA-PLA1 beta; Flags: Precursor;	Y391	Y391	VKILTGFYQDFEKIS	1.39383	0.00701
P00338	L-lactate dehydrogenase A chain; LDH-A; EC=1.1.1.27; Cell proliferation-inducing gene 19 protein; LDH muscle subunit; LDH-M; Renal carcinoma antigen NY-REN-59;	Y239	Y239	KQVVDSAYEVIKLKG	-2.28072	0.00089
O60488	Long-chain-fatty-acid--CoA ligase 4; EC=6.2.1.3; Long-chain acyl-CoA synthetase 4; LACS 4;	Y582	Y589	VKLQAGEYVSLGKVE	-1.72389	0
Q9ULC5	Long-chain-fatty-acid--CoA ligase 5; EC=6.2.1.3; Long-chain acyl-CoA synthetase 5; LACS 5;	S580	S580	VHGESLRSCLIGIVV	-1.17542	0.00236
Q9UKU0	Long-chain-fatty-acid--CoA ligase 6; EC=6.2.1.3; Long-chain acyl-CoA synthetase 6; LACS 6;	Y621	Y629	KRGFDGTYEELCRNK	-1.1735	0.00043
P24666	Low molecular weight phosphotyrosine protein phosphatase; LMW-PTP; LMW-PTPase; EC=3.1.3.48; Adipocyte acid phosphatase; Low molecular weight cytosolic acid phosphatase; EC=3.1.3.2; Red cell acid phosphatase 1;	S62	T62	PPDYRGQTCMKKHGI	1.66352	0
P07333	Macrophage colony-stimulating factor 1 receptor; CSF-1 receptor; CSF-1-R; CSF-1R; M-CSF-R; EC=2.7.10.1; Proto-oncogene c-Fms; CD_antigen=CD115; Flags: Precursor;	Y809	Y805	DIMNDSNYVVKGNAR	1.16631	0.01691
P49137	MAP kinase-activated protein kinase 2; MAPK-activated protein kinase 2; MAPKAP kinase 2; MAPKAP-K2; MAPKAPK-2; MK-2; MK2; EC=2.7.11.1;	T334	T264	QSMQVPQTPLHTSRV	1.10379	0.02243
Q16644	MAP kinase-activated protein kinase 3; MAPK-activated protein kinase 3; MAPKAP kinase 3; MAPKAP-K3; MAPKAPK-3; MK-3; EC=2.7.11.1; Chromosome 3p kinase; 3pK;	T201	T204	TVQNALQTPCYTPYY	-1.17032	0.0115
Q8IW41	MAP kinase-activated protein kinase 5; MAPK-activated protein kinase 5; MAPKAP kinase 5; MAPKAP-K5; MAPKAPK-5; MK-5; MK5; EC=2.7.11.1; p38-regulated/activated protein kinase; PRAK;	T182	T185	VDQGDLMTPQFTPYY	-1.38281	8e-05
Q9BUB5	MAP kinase-interacting serine/threonine-protein kinase 1; EC=2.7.11.1; MAP kinase signal-integrating kinase 1; MAPK signal-integrating kinase 1; Mnk1;	T255	T199	ITTPELTTPCGSAEY	-1.30701	0.00062
P32245	Melanocortin receptor 4; MC4-R;	T312	T311	RSQELRKTFKEIICC	-1.166	0.00485
P11137	Microtubule-associated protein 2; MAP-2;	T1366	T1395	ILLTDYKTETCDDYK	1.34524	0
P31152	Mitogen-activated protein kinase 4; MAP kinase 4; MAPK 4; EC=2.7.11.24; Extracellular signal-regulated kinase 4; ERK-4; MAP kinase isoform p63; p63-MAPK;	S186	S189	YSHKGHLSEGLVTKW	-1.45185	0.00018
Q16659	Mitogen-activated protein kinase 6; MAP kinase 6; MAPK 6; EC=2.7.11.24; Extracellular signal-regulated kinase 3; ERK-3; MAP kinase isoform p97; p97-MAPK;	T698	T698	KSIQATLTPSAMKSS	-1.11536	0.00918
Q13233	Mitogen-activated protein kinase kinase kinase 1; EC=2.7.11.25; MAPK/ERK kinase kinase 1; MEK kinase 1; MEKK 1;	S292	S133	TPPRRAPSPDGFSPY	1.29959	0
Q16584	Mitogen-activated protein kinase kinase kinase 11; EC=2.7.11.25; Mixed lineage kinase 3; Src-homology 3 domain-containing proline-rich kinase;	T277	T248	LAREWHKTTKMSAAG	1.25936	1e-05
Q99558	Mitogen-activated protein kinase kinase kinase 14; EC=2.7.11.25; NF-kappa-beta-inducing kinase; HsNIK; Serine/threonine-protein kinase NIK;	T559	T547	TGNYVPGTETHMAPE	1.10401	0.00328
Q99683	Mitogen-activated protein kinase kinase kinase 5; EC=2.7.11.25; Apoptosis signal-regulating kinase 1; ASK-1; MAPK/ERK kinase kinase 5; MEK kinase 5; MEKK 5;	T838	T693	GINPCTETFTGTLQY	-1.27678	0.025
O43318	Mitogen-activated protein kinase kinase kinase 7; EC=2.7.11.25; Transforming growth factor-beta-activated kinase 1; TGF-beta-activated kinase 1;	S439	S447	NGQQRRRSIQDLTVA	1.27726	0.0056
P41279	Mitogen-activated protein kinase kinase kinase 8; EC=2.7.11.25; Cancer Osaka thyroid oncogene; Proto-oncogene c-Cot; Serine/threonine-protein kinase cot; Tumor progression locus 2; TPL-2;	S400	S401	EDQPRCQSLDSALFE	-1.47017	0
P41279	Mitogen-activated protein kinase kinase kinase 8; EC=2.7.11.25; Cancer Osaka thyroid oncogene; Proto-oncogene c-Cot; Serine/threonine-protein kinase cot; Tumor progression locus 2; TPL-2;	T290	T291	YPKDLRGTEIYMSPE	-1.26824	0.00059
Q99685	Monoglyceride lipase; MGL; EC=3.1.1.23; HU-K5; Lysophospholipase homolog; Lysophospholipase-like; Monoacylglycerol lipase; MAGL;	Y248	Y248	LCDIKGSYLLMDTVQ	-1.77829	0.00283
P84022	Mothers against decapentaplegic homolog 3; MAD homolog 3; Mad3; Mothers against DPP homolog 3; hMAD-3; JV15-2; SMAD family member 3; SMAD 3; Smad3; hSMAD3;	S425	S426	LTQMGSPSIRCSSVS	1.75211	0
P84022	Mothers against decapentaplegic homolog 3; MAD homolog 3; Mad3; Mothers against DPP homolog 3; hMAD-3; JV15-2; SMAD family member 3; SMAD 3; Smad3; hSMAD3;	S208	S125	DAGSPNLSPNPMSPA	1.12454	0.02619
P30304	M-phase inducer phosphatase 1; EC=3.1.3.48; Dual specificity phosphatase Cdc25A;	T507	T487	RFRTKSRTWAGERSK	1.28505	0.00029
P33527	Multidrug resistance-associated protein 1; ATP-binding cassette sub-family C member 1; Leukotriene C(4) transporter; LTC4 transporter;	Y490	Y489	MAMKTKTYQVAQMKS	1.42449	0.00085
P35372	Mu-type opioid receptor; M-OR-1; MOR-1; Mu opiate receptor; Mu opioid receptor; MOP; hMOP;	S377	S377	QNTRDHASTANTVDR	1.11145	0.01357
Q15746	Myosin light chain kinase, smooth muscle; MLCK; smMLCK; EC=2.7.11.18; Kinase-related protein; KRP; Telokin; Contains: Myosin light chain kinase, smooth muscle, deglutamylated form;	S1760	S1749	RAIGRLSSMAMISGM	2.87765	0
P29966	Myristoylated alanine-rich C-kinase substrate; MARCKS; Protein kinase C substrate, 80 kDa protein, light chain; 80K-L protein; PKCSL;	S163	S128	KRFSFKKSFKLSGFS	1.119	0.02288
Q96P20	NACHT, LRR and PYD domains-containing protein 3; Angiotensin/vasopressin receptor AII/AVP-like; Caterpiller protein 1.1; CLR1.1; Cold autoinflammatory syndrome 1 protein; Cryopyrin; PYRIN-containing APAF1-like protein 1;	T233	T24	GAAGVGKTALIRRFL	-1.19642	0.04995
Q96EB6	NAD-dependent protein deacetylase sirtuin-1; hSIRT1; EC=3.5.1.-; Regulatory protein SIR2 homolog 1; SIR2-like protein 1; hSIR2; Contains: SirtT1 75 kDa fragment; 75SirT1;	S661	S519	GAEVYSDSEDDMISS	1.08711	0.02811
Q8IXJ6	NAD-dependent protein deacetylase sirtuin-2; EC=3.5.1.-; Regulatory protein SIR2 homolog 2; SIR2-like protein 2;	S368	S407	PNISTAASPKLEPPP	-1.16313	0.00099
Q9NTG7	NAD-dependent protein deacetylase sirtuin-3, mitochondrial; hSIRT3; EC=3.5.1.-; Regulatory protein SIR2 homolog 3; SIR2-like protein 3; Flags: Precursor;	T284	T174	VPHCRVCTGIVKPDI	1.29235	0.01764
Q8N6T7	NAD-dependent protein deacetylase sirtuin-6; EC=3.5.1.-; Regulatory protein SIR2 homolog 6; SIR2-like protein 6;	S330	S68	SIKSEPVSPNRERNT	1.23521	0.00198
O43847	Nardilysin; EC=3.4.24.61; N-arginine dibasic convertase; NRD convertase; NRD-C; Flags: Precursor;	T390	T399	QSKETLDTLEKWVTE	-2.42005	0
O00401	Neural Wiskott-Aldrich syndrome protein; N-WASP;	Y256	Y256	KETSKAIYDFIEKTG	-1.44103	7e-05
P36544	Neuronal acetylcholine receptor subunit alpha-7; Flags: Precursor;	Y442	Y442	KILEEVRYIANRFRD	2.03361	8e-05
P14598	Neutrophil cytosol factor 1; NCF-1; 47 kDa autosomal chronic granulomatous disease protein; 47 kDa neutrophil oxidase factor; NCF-47K; Neutrophil NADPH oxidase factor 1; Nox organizer 2; Nox-organizing protein 2; SH3 and PX domain-containing protein 1A; p47-phox;	S370	S371	PAVPPRPSKDLIMNR	1.35009	0.01557
Q6T3U4	Niemann-Pick C1-like protein 1; Flags: Precursor;	S746	S735	VLGDVAPSMFLSSFS	-1.28646	0.00032
O60285	NUAK family SNF1-like kinase 1; EC=2.7.11.1; AMPK-related protein kinase 5; ARK5; Omphalocele kinase 1;	T211	T204	HKDKFLQTFCGSPLY	-1.15465	0.00102
Q16236	Nuclear factor erythroid 2-related factor 2; NF-E2-related factor 2; NFE2-related factor 2; HEBP1; Nuclear factor, erythroid derived 2, like 2;	Y576	Y554	RDEDGKSYSPSEYSL	-1.15899	0.02459
Q16649	Nuclear factor interleukin-3-regulated protein; E4 promoter-binding protein 4; Interleukin-3 promoter transcriptional activator; Interleukin-3-binding protein 1; Transcriptional activator NF-IL3A;	S286	S283	DGVVGKSSDGEDEQQ	1.13038	0.00053
P19838	Nuclear factor NF-kappa-B p105 subunit; DNA-binding factor KBF1; EBP-1; Nuclear factor of kappa light polypeptide gene enhancer in B-cells 1; Contains: Nuclear factor NF-kappa-B p50 subunit;	S337	S345	FVQLRRKSDLETSEP	-1.14706	0.00118
P19838	Nuclear factor NF-kappa-B p105 subunit; DNA-binding factor KBF1; EBP-1; Nuclear factor of kappa light polypeptide gene enhancer in B-cells 1; Contains: Nuclear factor NF-kappa-B p50 subunit;	S932	S946	CDSGVETSFRKLSFT	-1.14075	0.00943
O95644	Nuclear factor of activated T-cells, cytoplasmic 1; NF-ATc1; NFATc1; NFAT transcription complex cytosolic component; NF-ATc; NFATc;	S269	S227	PCNKRKYSLNGRQTS	1.75727	0
O95644	Nuclear factor of activated T-cells, cytoplasmic 1; NF-ATc1; NFATc1; NFAT transcription complex cytosolic component; NF-ATc; NFATc;	S245	S203	PSTSPRTSVTEENWL	1.16913	0.00161
Q13469	Nuclear factor of activated T-cells, cytoplasmic 2; NF-ATc2; NFATc2; NFAT pre-existing subunit; NF-ATp; T-cell transcription factor NFAT1;	S759	S761	YQRSKSLSPSQLGYQ	1.44883	1e-05
Q60591	Nuclear factor of activated T-cells, cytoplasmic 2; NF-ATc2; NFATc2; NFAT pre-existing subunit; NF-ATp; T-cell transcription factor NFAT1;	S170	S175	YREPLCLSPASSGSS	-1.28051	0.00523
Q12968	Nuclear factor of activated T-cells, cytoplasmic 3; NF-ATc3; NFATc3; NFATx; T-cell transcription factor NFAT4; NF-AT4;	S344	S310	PLKTRKTSEDQTATL	-1.41333	0.00025
P49023	Paxillin;	S272	S273	ELDELMASLSDFKFM	-1.40863	0
Q96AY3	Peptidyl-prolyl cis-trans isomerase FKBP10; PPIase FKBP10; EC=5.2.1.8; 65 kDa FK506-binding protein; 65 kDa FKBP; FKBP-65; FK506-binding protein 10; FKBP-10; Immunophilin FKBP65; Rotamase; Flags: Precursor;	S35	S787	RTADGRVSPAGGTLE	1.12344	0.00022
Q00G26	Perilipin-5; Lipid storage droplet protein 5;	S203	S253	SYFVRLGSLSKKVRY	1.16982	0.02526
P32119	Peroxiredoxin-2; EC=1.11.1.15; Natural killer cell-enhancing factor B; NKEF-B; PRP; Thiol-specific antioxidant protein; TSA; Thioredoxin peroxidase 1; Thioredoxin-dependent peroxide reductase 1;	T89	T179	THLAWINTPRKQGGL	1.39453	0.0066
Q15067	Peroxisomal acyl-coenzyme A oxidase 1; AOX; EC=1.3.3.6; Palmitoyl-CoA oxidase; Straight-chain acyl-CoA oxidase; SCOX;	Y487	Y488	PVSLVEAYKARAARL	1.26321	0.00107
Q15067	Peroxisomal acyl-coenzyme A oxidase 1; AOX; EC=1.3.3.6; Palmitoyl-CoA oxidase; Straight-chain acyl-CoA oxidase; SCOX;	Y275	Y276	PVSDKLTYGTMVFIR	1.22409	0.04704
P51659	Peroxisomal multifunctional enzyme type 2; MFE-2; 17-beta-hydroxysteroid dehydrogenase 4; 17-beta-HSD 4; D-bifunctional protein; DBP; Multifunctional protein 2; MPF-2; Contains: (3R)-hydroxyacyl-CoA dehydrogenase; EC=1.1.1.n12; Contains: Enoyl-CoA hydratase 2; EC=4.2.1.107; EC=4.2.1.119; 3-alpha,7-alpha,12-alpha-trihydroxy-5-beta-cholest-24-enoyl-CoA hydratase;	S318	S325	AATSTATSTSASSFA	1.14778	2e-05
Q9UBK2	Peroxisome proliferator-activated receptor gamma coactivator 1-alpha; PGC-1-alpha; PPAR-gamma coactivator 1-alpha; PPARGC-1-alpha; Ligand effect modulator 6;	T299	T297	AGLTPPTTPPHKANQ	1.13319	0.00491
Q9UBK2	Peroxisome proliferator-activated receptor gamma coactivator 1-alpha; PGC-1-alpha; PPAR-gamma coactivator 1-alpha; PPARGC-1-alpha; Ligand effect modulator 6;	S266	S264	SLPLTPESPNDPKGS	1.12619	0.00525
Q9UBK2	Peroxisome proliferator-activated receptor gamma coactivator 1-alpha; PGC-1-alpha; PPAR-gamma coactivator 1-alpha; PPARGC-1-alpha; Ligand effect modulator 6;	T263	T261	TSLSLPLTPESPNDP	-1.17678	0.03417
P37231	Peroxisome proliferator-activated receptor gamma; PPAR-gamma; Nuclear receptor subfamily 1 group C member 3;	S112	S82	AIKMEPPSPPYFSEK	-1.45669	0
P37238	Peroxisome proliferator-activated receptor gamma; PPAR-gamma; Nuclear receptor subfamily 1 group C member 3;	S273	S243	TGKTTDKSPFVIYDM	-1.49638	1e-05
P37238	Peroxisome proliferator-activated receptor gamma; PPAR-gamma; Nuclear receptor subfamily 1 group C member 3;	S317	S287	FQRCQFRSVEAVQEI	1.05559	0.02614
Q92539	Phosphatidate phosphatase LPIN2; EC=3.1.3.4; Lipin-2;	S245	S208	PVCPKSDSELEVKPA	-1.18022	0.00044
Q9BQK8	Phosphatidate phosphatase LPIN3; EC=3.1.3.4; Lipin-3; Lipin-3-like;	S224	S206	SEPVCPKSDSELEVK	-1.10526	0.01416
P60484	Phosphatidylinositol 3,4,5-trisphosphate 3-phosphatase and dual-specificity protein phosphatase PTEN; EC=3.1.3.16; EC=3.1.3.48; EC=3.1.3.67; Mutated in multiple advanced cancers 1; Phosphatase and tensin homolog;	Y240	Y213	RREDKYMYFEFPQPL	1.24717	0.00216
P60484	Phosphatidylinositol 3,4,5-trisphosphate 3-phosphatase and dual-specificity protein phosphatase PTEN; EC=3.1.3.16; EC=3.1.3.48; EC=3.1.3.67; Mutated in multiple advanced cancers 1; Phosphatase and tensin homolog;	S380	S353	EPDHYRYSDTTDSDP	-1.14215	0.02508
P27986	Phosphatidylinositol 3-kinase regulatory subunit alpha; PI3-kinase regulatory subunit alpha; PI3K regulatory subunit alpha; PtdIns-3-kinase regulatory subunit alpha; Phosphatidylinositol 3-kinase 85 kDa regulatory subunit alpha; PI3-kinase subunit p85-alpha; PtdIns-3-kinase regulatory subunit p85-alpha;	Y467	Y467	SREYDRLYEDYTRTS	1.12294	0.00056
P27986	Phosphatidylinositol 3-kinase regulatory subunit alpha; PI3-kinase regulatory subunit alpha; PI3K regulatory subunit alpha; PtdIns-3-kinase regulatory subunit alpha; Phosphatidylinositol 3-kinase 85 kDa regulatory subunit alpha; PI3-kinase subunit p85-alpha; PtdIns-3-kinase regulatory subunit p85-alpha;	Y556	Y556	LKKQAAEYREIDKRM	1.11404	0.01412
P42338	Phosphatidylinositol 4,5-bisphosphate 3-kinase catalytic subunit beta isoform; PI3-kinase subunit beta; PI3K-beta; PI3Kbeta; PtdIns-3-kinase subunit beta; EC=2.7.1.153; Phosphatidylinositol 4,5-bisphosphate 3-kinase 110 kDa catalytic subunit beta; PtdIns-3-kinase subunit p110-beta; p110beta;	Y425	Y420	KSMNPSKYQTIRKAG	1.63646	1e-05
P42338	Phosphatidylinositol 4,5-bisphosphate 3-kinase catalytic subunit beta isoform; PI3-kinase subunit beta; PI3K-beta; PI3Kbeta; PtdIns-3-kinase subunit beta; EC=2.7.1.153; Phosphatidylinositol 4,5-bisphosphate 3-kinase 110 kDa catalytic subunit beta; PtdIns-3-kinase subunit p110-beta; p110beta;	S1070	S1066	KVNWMAHTVRKDYRS	1.42986	0.0002
P48736	Phosphatidylinositol 4,5-bisphosphate 3-kinase catalytic subunit gamma isoform; PI3-kinase subunit gamma; PI3K-gamma; PI3Kgamma; PtdIns-3-kinase subunit gamma; EC=2.7.1.153; Phosphatidylinositol 4,5-bisphosphate 3-kinase 110 kDa catalytic subunit gamma; PtdIns-3-kinase subunit p110-gamma; p110gamma; Phosphoinositide-3-kinase catalytic gamma polypeptide; Serine/threonine protein kinase PIK3CG; EC=…	T607	T610	QQEIVAKTYQLLAKK	-1.40804	0.00485
O95394	Phosphoacetylglucosamine mutase; PAGM; EC=5.4.2.3; Acetylglucosamine phosphomutase; N-acetylglucosamine-phosphate mutase; Phosphoglucomutase-3; PGM 3;	S64	S64	IGVMVTASHNPEEDN	1.38271	0.01564
P36871	Phosphoglucomutase-1; PGM 1; EC=5.4.2.2; Glucose phosphomutase 1;	T467	T496	SAGDKVYTVEKADNF	-1.33011	2e-05
Q96G03	Phosphoglucomutase-2; PGM 2; EC=5.4.2.2; Glucose phosphomutase 2; Phosphodeoxyribomutase; Phosphopentomutase; EC=5.4.2.7;	Y568	Y565	GTEPKIKYYSELCAP	-1.13255	0.02379
P18669	Phosphoglycerate mutase 1; EC=3.1.3.13; EC=5.4.2.11; EC=5.4.2.4; BPG-dependent PGAM 1; Phosphoglycerate mutase isozyme B; PGAM-B;	S14	S14	VLVRHGESAWNLENR	-1.42544	1e-05
P18669	Phosphoglycerate mutase 1; EC=3.1.3.13; EC=5.4.2.11; EC=5.4.2.4; BPG-dependent PGAM 1; Phosphoglycerate mutase isozyme B; PGAM-B;	Y92	Y46	WRLNERHYGALTGLN	1.24429	0.00243
Q16816	Phosphorylase b kinase gamma catalytic chain, skeletal muscle/heart isoform; PHK-gamma-M; EC=2.7.11.19; Phosphorylase kinase subunit gamma-1; Serine/threonine-protein kinase PHKG1; EC=2.7.11.1; EC=2.7.11.26;	Y338	Y337	ELVVRDPYALKPIRK	1.2947	0.0181
Q93100	Phosphorylase b kinase regulatory subunit beta; Phosphorylase kinase subunit beta;	S701	S694	SKVKRQSSTPNASEL	1.17405	0.00418
P20020	Plasma membrane calcium-transporting ATPase 1; PMCA1; EC=3.6.3.8; Plasma membrane calcium ATPase isoform 1; Plasma membrane calcium pump isoform 1;	S1193	S149	PEFRIEDSEPHIPLI	-1.3815	0.00044
P16234	Platelet-derived growth factor receptor alpha; PDGF-R-alpha; PDGFR-alpha; EC=2.7.10.1; Alpha platelet-derived growth factor receptor; Alpha-type platelet-derived growth factor receptor; CD140 antigen-like family member A; CD140a antigen; Platelet-derived growth factor alpha receptor; Platelet-derived growth factor receptor 2; PDGFR-2; CD_antigen=CD140a; Flags: Precursor;	Y1018	Y1017	RLSADSGYIIPLPDI	-2.17367	1e-05
P16234	Platelet-derived growth factor receptor alpha; PDGF-R-alpha; PDGFR-alpha; EC=2.7.10.1; Alpha platelet-derived growth factor receptor; Alpha-type platelet-derived growth factor receptor; CD140 antigen-like family member A; CD140a antigen; Platelet-derived growth factor alpha receptor; Platelet-derived growth factor receptor 2; PDGFR-2; CD_antigen=CD140a; Flags: Precursor;	Y720	Y720	ADESTRSYVILSFEN	-1.13266	0.00951
P16234	Platelet-derived growth factor receptor alpha; PDGF-R-alpha; PDGFR-alpha; EC=2.7.10.1; Alpha platelet-derived growth factor receptor; Alpha-type platelet-derived growth factor receptor; CD140 antigen-like family member A; CD140a antigen; Platelet-derived growth factor alpha receptor; Platelet-derived growth factor receptor 2; PDGFR-2; CD_antigen=CD140a; Flags: Precursor;	Y754	Y754	ERKEGSKYSDIQRSV	1.08059	0.03623
P09619	Platelet-derived growth factor receptor beta; PDGF-R-beta; PDGFR-beta; EC=2.7.10.1; Beta platelet-derived growth factor receptor; Beta-type platelet-derived growth factor receptor; CD140 antigen-like family member B; Platelet-derived growth factor receptor 1; PDGFR-1; CD_antigen=CD140b; Flags: Precursor;	Y579	Y546	VSSDGHEYIYVDPMQ	-1.41362	0
P09619	Platelet-derived growth factor receptor beta; PDGF-R-beta; PDGFR-beta; EC=2.7.10.1; Beta platelet-derived growth factor receptor; Beta-type platelet-derived growth factor receptor; CD140 antigen-like family member B; Platelet-derived growth factor receptor 1; PDGFR-1; CD_antigen=CD140b; Flags: Precursor;	Y751	Y716	SKDESLDYVPMSDMK	-1.12663	0.0076
Q9NTG1	Polycystic kidney disease and receptor for egg jelly-related protein; PKD and REJ homolog; Flags: Precursor;	S2173	S2008	LFQAVIMSAYGDRKQ	1.22392	0.01606
P54707	Potassium-transporting ATPase alpha chain 2; EC=3.6.3.10; Non-gastric H(+)/K(+) ATPase subunit alpha; Proton pump;	T362	T356	VTVSLSLTAKRMAKK	1.46513	0.00091
Q05769	Prostaglandin G/H synthase 2; EC=1.14.99.1; Cyclooxygenase-2; COX-2; Glucocorticoid-regulated inflammatory cyclooxygenase; Gripghs; Macrophage activation-associated marker protein P71/73; PES-2; PHS II; Prostaglandin H2 synthase 2; PGH synthase 2; PGHS-2; Prostaglandin-endoperoxide synthase 2; TIS10 protein; Flags: Precursor;	Y446	Y446	DQSRQMRYQSLNEYR	1.27834	0
Q5VYK3	Proteasome-associated protein ECM29 homolog; Ecm29;	T1151	T1140	SIWNALVTDKSMVDK	-1.3134	0
P11171	Protein 4.1; P4.1; 4.1R; Band 4.1; EPB4.1;	Y660	Y13	RLDGENIYIRHSNLM	1.13338	0.03538
P30101	Protein disulfide-isomerase A3; EC=5.3.4.1; 58 kDa glucose-regulated protein; 58 kDa microsomal protein; p58; Disulfide isomerase ER-60; Endoplasmic reticulum resident protein 57; ER protein 57; ERp57; Endoplasmic reticulum resident protein 60; ER protein 60; ERp60; Flags: Precursor;	Y356	Y354	LERFLQDYFDGNLKK	-1.36729	0.01348
O55091	Protein IMPACT; Imprinted and ancient gene protein;	S213	S217	YENKKIASATHNIYA	-1.66034	8e-05
P17252	Protein kinase C alpha type; PKC-A; PKC-alpha; EC=2.7.11.13;	S657	S659	QSDFEGFSYVNPQFV	-1.1345	0.00535
P17252	Protein kinase C alpha type; PKC-A; PKC-alpha; EC=2.7.11.13;	T638	T640	TRGQPVLTPPDQLVI	-1.20375	0.03099
Q05655	Protein kinase C delta type; EC=2.7.11.13; Tyrosine-protein kinase PRKCD; EC=2.7.10.2; nPKC-delta; Contains: Protein kinase C delta type regulatory subunit; Contains: Protein kinase C delta type catalytic subunit; Sphingosine-dependent protein kinase-1; SDK1;	S645	S656	LNEKPKLSYSDKNLI	-1.40566	0.00025
Q02156	Protein kinase C epsilon type; EC=2.7.11.13; nPKC-epsilon;	T566	T439	LNGVTTTTFCGTPDY	-1.3046	0.00254
P16054	Protein kinase C epsilon type; EC=2.7.11.13; nPKC-epsilon;	S729	S602	QEEFKGFSYFGEELL	-1.24769	0.00263
Q04759	Protein kinase C theta type; EC=2.7.11.13; nPKC-theta;	T219	T219	SAVNSRETMFHKERF	1.20523	0.00016
O14974	Protein phosphatase 1 regulatory subunit 12A; Myosin phosphatase-targeting subunit 1; Myosin phosphatase target subunit 1; Protein phosphatase myosin-binding subunit;	T696	T654	ARQSRRSTQGVTLTD	1.13524	0.00848
P55085	Proteinase-activated receptor 2; PAR-2; Coagulation factor II receptor-like 1; G-protein coupled receptor 11; Thrombin receptor-like 1; Contains: Proteinase-activated receptor 2, alternate cleaved 1; Contains: Proteinase-activated receptor 2, alternate cleaved 2; Flags: Precursor;	S384	S555	KSHSRSSSSSSSSST	1.12088	0.04084
Q14289	Protein-tyrosine kinase 2-beta; EC=2.7.10.2; Calcium-dependent tyrosine kinase; CADTK; Calcium-regulated non-receptor proline-rich tyrosine kinase; Cell adhesion kinase beta; CAK-beta; CAKB; Focal adhesion kinase 2; FADK 2; Proline-rich tyrosine kinase 2; Related adhesion focal tyrosine kinase; RAFTK;	Y402	Y405	LSVDSEIYAEIPDET	-1.79071	0.0011
Q14289	Protein-tyrosine kinase 2-beta; EC=2.7.10.2; Calcium-dependent tyrosine kinase; CADTK; Calcium-regulated non-receptor proline-rich tyrosine kinase; Cell adhesion kinase beta; CAK-beta; CAKB; Focal adhesion kinase 2; FADK 2; Proline-rich tyrosine kinase 2; Related adhesion focal tyrosine kinase; RAFTK;	Y580	Y584	YIEDEEYYKASVTRL	1.32765	0.00171
Q14289	Protein-tyrosine kinase 2-beta; EC=2.7.10.2; Calcium-dependent tyrosine kinase; CADTK; Calcium-regulated non-receptor proline-rich tyrosine kinase; Cell adhesion kinase beta; CAK-beta; CAKB; Focal adhesion kinase 2; FADK 2; Proline-rich tyrosine kinase 2; Related adhesion focal tyrosine kinase; RAFTK;	Y881	Y846	DRTDDMVYSNVMDLV	-1.1581	0.01467
P01100	Proto-oncogene c-Fos; Cellular oncogene fos; G0/G1 switch regulatory protein 7;	S362	S349	AAAHRKGSSSNEPSS	1.19516	1e-05
P12931	Proto-oncogene tyrosine-protein kinase Src; EC=2.7.10.2; Proto-oncogene c-Src; pp60c-src; p60-Src;	S17	S17	DPSQRRRSLEPPDST	1.15353	0.00376
Q2TB90	Putative hexokinase HKDC1; EC=2.7.1.1; Hexokinase domain-containing protein 1;	S772	S773	LLFRGQISESLRKRG	1.15128	0.00298
P98179	Putative RNA-binding protein 3; RNA-binding motif protein 3; RNPL;	Y146	Y286	YGGGYDNYGGGNYGS	-1.1917	0.00595
P30613	Pyruvate kinase PKLR; EC=2.7.1.40; Pyruvate kinase 1; Pyruvate kinase isozymes L/R; R-type/L-type pyruvate kinase; Red cell/liver pyruvate kinase;	Y564	Y522	GWRPGSGYTNTMRVV	1.40706	0
P30613	Pyruvate kinase PKLR; EC=2.7.1.40; Pyruvate kinase 1; Pyruvate kinase isozymes L/R; R-type/L-type pyruvate kinase; Red cell/liver pyruvate kinase;	T556	T512	GDLVIVLTGWRPGSG	-1.15309	1e-05
P31150	Rab GDP dissociation inhibitor alpha; Rab GDI alpha; Guanosine diphosphate dissociation inhibitor 1; GDI-1; Oligophrenin-2; Protein XAP-4;	Y93	Y78	QLVKMLLYTEVTRYL	-1.2104	0.03889
Q9Y243	RAC-gamma serine/threonine-protein kinase; EC=2.7.11.1; Protein kinase Akt-3; Protein kinase B gamma; PKB gamma; RAC-PK-gamma; STK-2;	T305	T305	TDAATMKTFCGTPEY	-1.83883	0
P04049	RAF proto-oncogene serine/threonine-protein kinase; EC=2.7.11.1; Proto-oncogene c-RAF; cRaf; Raf-1;	S259	S259	SQRQRSTSTPNVHMV	2.08925	0
P04049	RAF proto-oncogene serine/threonine-protein kinase; EC=2.7.11.1; Proto-oncogene c-RAF; cRaf; Raf-1;	S338	S338	RPRGQRDSSYYWEIE	1.24191	0.00016
P47736	Rap1 GTPase-activating protein 1; Rap1GAP; Rap1GAP1;	Y27	Y27	PLKTEEEYIPYPSIH	-1.16326	0.01274
Q8WWW0	Ras association domain-containing protein 5; New ras effector 1; Regulator for cell adhesion and polarization enriched in lymphoid tissues; RAPL;	T352	T188	RLLAGPDTDVLSFVL	-1.27727	0.03531
Q8NHQ8	Ras association domain-containing protein 8; Carcinoma-associated protein HOJ-1;	S105	S105	ERTLYRQSLPPLAKL	-1.89382	0.00016
P46940	Ras GTPase-activating-like protein IQGAP1; p195;	Y172	Y176	APQIQDLYGKVDFTE	-1.85129	0
Q8IV61	Ras guanyl-releasing protein 3; Calcium and DAG-regulated guanine nucleotide exchange factor III; Guanine nucleotide exchange factor for Rap1;	T133	T133	YDWMRRVTQRKKISK	1.43959	0
P62491	Ras-related protein Rab-11A; Rab-11; YL8; Flags: Precursor;	T136	T136	RHLRAVPTDEARAFA	1.2965	0.00027
P61106	Ras-related protein Rab-14;	Y14	Y14	NYSYIFKYIIIGDMG	1.32875	0.01283
P20338	Ras-related protein Rab-4A;	S199	S199	AALRQLRSPRRAQAQ	1.14487	0.00661
P20339	Ras-related protein Rab-5A;	S123	S123	KELQRQASPNIVIAL	-1.26887	0.00223
P51149	Ras-related protein Rab-7a;	Y183	Y183	QETEVELYNEFPEPI	-1.21973	0.00495
P08575	Receptor-type tyrosine-protein phosphatase C; EC=3.1.3.48; Leukocyte common antigen; L-CA; T200; CD_antigen=CD45; Flags: Precursor;	Y1216	Y735	VVSTFEQYQFLYDTI	-1.16087	0.00506
Q8N122	Regulatory-associated protein of mTOR; Raptor; p150 target of rapamycin (TOR)-scaffold protein;	S863	S864	LTQSAPASPTNKGMH	1.24517	0.00025
Q68EM7	Rho GTPase-activating protein 17; Rho-type GTPase-activating protein 17; RhoGAP interacting with CIP4 homologs protein 1; RICH-1;	S484	S479	LERKRPVSMAVMEGD	-1.32297	0.0001
O75116	Rho-associated protein kinase 2; EC=2.7.11.1; Rho kinase 2; Rho-associated, coiled-coil-containing protein kinase 2; Rho-associated, coiled-coil-containing protein kinase II; ROCK-II; p164 ROCK-2;	Y722	Y507	LADKNKIYESIEEAK	-1.87787	0
P52758	Ribonuclease UK114; EC=3.1.-.-; 14.5 kDa translational inhibitor protein; p14.5; Heat-responsive protein 12; UK114 antigen homolog;	Y21	Y21	APAPLGAYSQAVLVD	-1.70699	0
Q15418	Ribosomal protein S6 kinase alpha-1; S6K-alpha-1; EC=2.7.11.1; 90 kDa ribosomal protein S6 kinase 1; p90-RSK 1; p90RSK1; p90S6K; MAP kinase-activated protein kinase 1a; MAPK-activated protein kinase 1a; MAPKAP kinase 1a; MAPKAPK-1a; Ribosomal S6 kinase 1; RSK-1;	S363	S381	TSRTPKDSPGIPPSA	1.14458	0
Q15418	Ribosomal protein S6 kinase alpha-1; S6K-alpha-1; EC=2.7.11.1; 90 kDa ribosomal protein S6 kinase 1; p90-RSK 1; p90RSK1; p90S6K; MAP kinase-activated protein kinase 1a; MAPK-activated protein kinase 1a; MAPKAP kinase 1a; MAPKAPK-1a; Ribosomal S6 kinase 1; RSK-1;	S221	S239	DHEKKAYSFCGTVEY	1.08015	0.02512
P51812	Ribosomal protein S6 kinase alpha-3; S6K-alpha-3; EC=2.7.11.1; 90 kDa ribosomal protein S6 kinase 3; p90-RSK 3; p90RSK3; Insulin-stimulated protein kinase 1; ISPK-1; MAP kinase-activated protein kinase 1b; MAPK-activated protein kinase 1b; MAPKAP kinase 1b; MAPKAPK-1b; Ribosomal S6 kinase 2; RSK-2; pp90RSK2;	S369	S326	TAKTPKDSPGIPPSA	1.12449	0.0198
P51812	Ribosomal protein S6 kinase alpha-3; S6K-alpha-3; EC=2.7.11.1; 90 kDa ribosomal protein S6 kinase 3; p90-RSK 3; p90RSK3; Insulin-stimulated protein kinase 1; ISPK-1; MAP kinase-activated protein kinase 1b; MAPK-activated protein kinase 1b; MAPKAP kinase 1b; MAPKAPK-1b; Ribosomal S6 kinase 2; RSK-2; pp90RSK2;	Y707	Y664	KGAMAATYSALNRNQ	1.1079	0.03284
O75582	Ribosomal protein S6 kinase alpha-5; S6K-alpha-5; EC=2.7.11.1; 90 kDa ribosomal protein S6 kinase 5; Nuclear mitogen- and stress-activated protein kinase 1; RSK-like protein kinase; RSKL;	S376	S366	EKIFQGYSFVAPSIL	-1.95941	0.00024
O75582	Ribosomal protein S6 kinase alpha-5; S6K-alpha-5; EC=2.7.11.1; 90 kDa ribosomal protein S6 kinase 5; Nuclear mitogen- and stress-activated protein kinase 1; RSK-like protein kinase; RSKL;	T581	T571	PDNQPLKTPCFTLHY	-1.31646	0.00605
P23443	Ribosomal protein S6 kinase beta-1; S6K-beta-1; S6K1; EC=2.7.11.1; 70 kDa ribosomal protein S6 kinase 1; P70S6K1; p70-S6K 1; Ribosomal protein S6 kinase I; Serine/threonine-protein kinase 14A; p70 ribosomal S6 kinase alpha; p70 S6 kinase alpha; p70 S6K-alpha; p70 S6KA;	T412	T389	NQVFLGFTYVAPSVL	1.25555	0.00347
Q6P6C2	RNA demethylase ALKBH5; EC=1.14.11.-; Alkylated DNA repair protein alkB homolog 5; Alpha-ketoglutarate-dependent dioxygenase alkB homolog 5;	T294	T273	LDAPRLETKSLSSSV	-1.34344	0.00026
P31153	S-adenosylmethionine synthase isoform type-2; AdoMet synthase 2; EC=2.5.1.6; Methionine adenosyltransferase 2; MAT 2; Methionine adenosyltransferase II; MAT-II;	Y101	Y102	DSAKGFDYKTCNVLV	-1.42969	0.00064
O94804	Serine/threonine-protein kinase 10; EC=2.7.11.1; Lymphocyte-oriented kinase;	S20	S20	STFEKRRSKEYEHVR	1.15745	0.02433
P15056	Serine/threonine-protein kinase B-raf; EC=2.7.11.1; Proto-oncogene B-Raf; p94; v-Raf murine sarcoma viral oncogene homolog B1;	S729	S723	PKIHRSASEPSLNRA	1.49189	0
P15056	Serine/threonine-protein kinase B-raf; EC=2.7.11.1; Proto-oncogene B-Raf; p94; v-Raf murine sarcoma viral oncogene homolog B1;	S446	S449	KTLGRRDSSDDWEIP	-1.33764	0.00044
Q15139	Serine/threonine-protein kinase D1; EC=2.7.11.13; Protein kinase C mu type; Protein kinase D; nPKC-D1; nPKC-mu;	S738	S651	ARIIGEKSFRRSVVG	1.19306	0.00244
Q15139	Serine/threonine-protein kinase D1; EC=2.7.11.13; Protein kinase C mu type; Protein kinase D; nPKC-D1; nPKC-mu;	Y463	Y376	NDTGSKYYKEIPLSE	-1.18862	0.01026
P42345	Serine/threonine-protein kinase mTOR; EC=2.7.11.1; FK506-binding protein 12-rapamycin complex-associated protein 1; FKBP12-rapamycin complex-associated protein; Mammalian target of rapamycin; mTOR; Mechanistic target of rapamycin; Rapamycin and FKBP12 target 1; Rapamycin target protein 1;	S2448	S2352	RSRTRTDSYSASQSV	1.72148	0
P42345	Serine/threonine-protein kinase mTOR; EC=2.7.11.1; FK506-binding protein 12-rapamycin complex-associated protein 1; FKBP12-rapamycin complex-associated protein; Mammalian target of rapamycin; mTOR; Mechanistic target of rapamycin; Rapamycin and FKBP12 target 1; Rapamycin target protein 1;	T2446	T2350	NKRSRTRTDSYSASQ	1.41137	1e-05
P42345	Serine/threonine-protein kinase mTOR; EC=2.7.11.1; FK506-binding protein 12-rapamycin complex-associated protein 1; FKBP12-rapamycin complex-associated protein; Mammalian target of rapamycin; mTOR; Mechanistic target of rapamycin; Rapamycin and FKBP12 target 1; Rapamycin target protein 1;	S2481	S2387	TVPESIHSFIGDGLV	-1.67197	0.00589
Q13153	Serine/threonine-protein kinase PAK 1; EC=2.7.11.1; Alpha-PAK; p21-activated kinase 1; PAK-1; p65-PAK;	T423	T399	PEQSKRSTMVGTPYW	1.23571	0.00027
Q13177	Serine/threonine-protein kinase PAK 2; EC=2.7.11.1; Gamma-PAK; PAK65; S6/H4 kinase; p21-activated kinase 2; PAK-2; p58; Contains: PAK-2p27; p27; Contains: PAK-2p34; p34; C-t-PAK2;	S197	S194	TKSIYTRSVIDPIPA	-1.08808	0.04614
O96013	Serine/threonine-protein kinase PAK 4; EC=2.7.11.1; p21-activated kinase 4; PAK-4;	S474	S283	KEVPRRKSLVGTPYW	1.14591	0.01201
Q9P1W9	Serine/threonine-protein kinase pim-2; EC=2.7.11.1; Pim-2h;	T195	T200	LLKDTVYTDFDGTCV	1.3413	1e-05
Q9UHD2	Serine/threonine-protein kinase TBK1; EC=2.7.11.1; NF-kappa-B-activating kinase; T2K; TANK-binding kinase 1;	S172	S174	EDDEQFVSLYGTEEY	-1.24423	0.00072
Q14738	Serine/threonine-protein phosphatase 2A 56 kDa regulatory subunit delta isoform; PP2A B subunit isoform B'-delta; PP2A B subunit isoform B56-delta; PP2A B subunit isoform PR61-delta; PP2A B subunit isoform R5-delta;	S573	S551	RPLVRRKSELPQDIY	1.48172	0.00026
P67775	Serine/threonine-protein phosphatase 2A catalytic subunit alpha isoform; PP2A-alpha; EC=3.1.3.16; Replication protein C; RP-C;	Y307	Y307	RGEPHVTRRTPDYFL	1.42466	0
P29353	SHC-transforming protein 1; SHC-transforming protein 3; SHC-transforming protein A; Src homology 2 domain-containing-transforming protein C1; SH2 domain protein C1;	Y427	Y262	DLFDDPCYINTQALQ	-1.20783	0.02452
Q92529	SHC-transforming protein 3; Neuronal Shc; N-Shc; Protein Rai; SHC-transforming protein C; Src homology 2 domain-containing-transforming protein C3; SH2 domain protein C3;	Y342	Y343	AAAEHPYYNNIPNKM	-1.06063	0.02579
P45954	Short/branched chain specific acyl-CoA dehydrogenase, mitochondrial; SBCAD; EC=1.3.8.5; 2-methyl branched chain acyl-CoA dehydrogenase; 2-MEBCAD; 2-methylbutyryl-coenzyme A dehydrogenase; 2-methylbutyryl-CoA dehydrogenase; Flags: Precursor;	Y198	Y187	KADKKGDYYVLNGNK	-1.34184	0.00081
P45954	Short/branched chain specific acyl-CoA dehydrogenase, mitochondrial; SBCAD; EC=1.3.8.5; 2-methyl branched chain acyl-CoA dehydrogenase; 2-MEBCAD; 2-methylbutyryl-coenzyme A dehydrogenase; 2-methylbutyryl-CoA dehydrogenase; Flags: Precursor;	Y199	Y188	ADKKGDYYVLNGNKF	-1.15397	0.01317
P45954	Short/branched chain specific acyl-CoA dehydrogenase, mitochondrial; SBCAD; EC=1.3.8.5; 2-methyl branched chain acyl-CoA dehydrogenase; 2-MEBCAD; 2-methylbutyryl-coenzyme A dehydrogenase; 2-methylbutyryl-CoA dehydrogenase; Flags: Precursor;	Y413	Y414	DCKIGTIYEGTSNIQ	-1.11487	0.03128
P42224	Signal transducer and activator of transcription 1-alpha/beta; Transcription factor ISGF-3 components p91/p84;	Y701	Y1175	DTPKGNGYIRTELIS	-1.27714	0
P40763	Signal transducer and activator of transcription 3; Acute-phase response factor;	S727	S725	NTIDLPMSPRTLDSL	-1.30207	0.00043
Q14765	Signal transducer and activator of transcription 4;	Y693	Y692	SDGGVKGYVPSVFIP	-3.92531	0
P42228	Signal transducer and activator of transcription 4;	S722	S720	PSDLLPMSPSVYAVL	-1.33751	0.002
P31645	Sodium-dependent serotonin transporter; 5HT transporter; 5HTT; Solute carrier family 6 member 4;	T276	T302	SIWKGVKTSGKVVWV	-1.2695	0.02033
Q07889	Son of sevenless homolog 1; SOS-1;	S1167	S1152	ESAPAESSPSKITSA	1.23403	0.00098
P16949	Stathmin; Leukemia-associated phosphoprotein p18; Metablastin; Oncoprotein 18; Op18; Phosphoprotein p19; pp19; Prosolin; Protein Pr22; pp17;	S16	S13	KELEKRASGQAFELI	-1.6513	0
P16949	Stathmin; Leukemia-associated phosphoprotein p18; Metablastin; Oncoprotein 18; Op18; Phosphoprotein p19; pp19; Prosolin; Protein Pr22; pp17;	S38	S35	AAPEFPLSPPKKKDL	-1.10109	0.00728
P49675	Steroidogenic acute regulatory protein, mitochondrial; StAR; START domain-containing protein 1; StARD1; Flags: Precursor;	S195	S195	RCSRRRGSTCVLAGM	1.16329	0.01888
P36956	Sterol regulatory element-binding protein 1; SREBP-1; Class D basic helix-loop-helix protein 1; bHLHd1; Sterol regulatory element-binding transcription factor 1; Contains: Processed sterol regulatory element-binding protein 1;	S338	S114	IEKRYRSSINDKIIE	-1.35977	0
P38646	Stress-70 protein, mitochondrial; 75 kDa glucose-regulated protein; GRP-75; Heat shock 70 kDa protein 9; Mortalin; MOT; Peptide-binding protein 74; PBP74; Flags: Precursor;	T62	T64	VIGIDLGTTNSCVAV	-1.23909	0.01283
P31040	Succinate dehydrogenase [ubiquinone] flavoprotein subunit, mitochondrial; EC=1.3.5.1; Flavoprotein subunit of complex II; Fp; Flags: Precursor;	Y365	Y200	GPEKDHVYLQLHHLP	-1.52067	0.00107
Q9P2R7	Succinyl-CoA ligase [ADP-forming] subunit beta, mitochondrial; EC=6.2.1.5; ATP-specific succinyl-CoA synthetase subunit beta; Renal carcinoma antigen NY-REN-39; Succinyl-CoA synthetase beta-A chain; SCS-betaA; Flags: Precursor;	S281	S281	KINFDSNSAYRQKKI	1.94286	0
Q9P2R7	Succinyl-CoA ligase [ADP-forming] subunit beta, mitochondrial; EC=6.2.1.5; ATP-specific succinyl-CoA synthetase subunit beta; Renal carcinoma antigen NY-REN-39; Succinyl-CoA synthetase beta-A chain; SCS-betaA; Flags: Precursor;	Y84	Y84	AKSPEEAYKIAKEIG	-1.25403	4e-05
Q96I99	Succinyl-CoA ligase [GDP-forming] subunit beta, mitochondrial; EC=6.2.1.4; GTP-specific succinyl-CoA synthetase subunit beta; Succinyl-CoA synthetase beta-G chain; SCS-betaG; Flags: Precursor;	Y343	Y343	GVKEAQVYQAFKLLT	-1.58643	1e-05
O14543	Suppressor of cytokine signaling 3; SOCS-3; Cytokine-inducible SH2 protein 3; CIS-3; STAT-induced STAT inhibitor 3; SSI-3;	Y221	Y205	PAPIKEFLDQYDAPL	-1.30318	0.00031
O14543	Suppressor of cytokine signaling 3; SOCS-3; Cytokine-inducible SH2 protein 3; CIS-3; STAT-induced STAT inhibitor 3; SSI-3;	Y204	Y188	VNGHLDSYEKMTQLP	-1.15684	0.00261
Q9BVC4	Target of rapamycin complex subunit LST8; TORC subunit LST8; G protein beta subunit-like; Gable; Protein GbetaL; Mammalian lethal with SEC13 protein 8; mLST8;	T214	T215	VTQLIPKTKIPAHNR	2.16635	0
P10747	T-cell-specific surface glycoprotein CD28; TP44; CD_antigen=CD28; Flags: Precursor;	Y191	Y188	NRYRQSDYMNMTPRH	1.28576	0.00121
Q9WTS4	Teneurin-1; Ten-1; Protein Odd Oz/ten-m homolog 1; Tenascin-M1; Ten-m1; Teneurin transmembrane protein 1; Contains: Ten-1 intracellular domain; IDten-1; Ten-1 ICD; Contains: Teneurin C-terminal-associated peptide; TCPA-1; Ten-1 extracellular domain; Ten-1 ECD;	S215	S196	KPPPAADSLQRRSMT	1.35943	0
Q5VV42	Threonylcarbamoyladenosine tRNA methylthiotransferase; EC=2.-.-.-; CDK5 regulatory subunit-associated protein 1-like 1; tRNA-t(6)A37 methylthiotransferase;	Y148	Y146	QAQPRQDYLKGLSII	-2.01954	0
P49746	Thrombospondin-3; Flags: Precursor;	T623	T432	LVGDVCDTNQDSDGD	-3.01072	0
Q12933	TNF receptor-associated factor 2; EC=6.3.2.-; E3 ubiquitin-protein ligase TRAF2; Tumor necrosis factor type 2 receptor-associated protein 3;	T117	T117	EGCTWKGTIKEYESC	1.16371	0.00538
Q12933	TNF receptor-associated factor 2; EC=6.3.2.-; E3 ubiquitin-protein ligase TRAF2; Tumor necrosis factor type 2 receptor-associated protein 3;	S11	S11	ANSTPPGSLDLSQPG	1.12125	0.0067
Q9Y4K3	TNF receptor-associated factor 6; EC=6.3.2.-; E3 ubiquitin-protein ligase TRAF6; Interleukin-1 signal transducer; RING finger protein 85;	Y353	Y379	AQQCNGIYIWKIENF	1.18851	0.00129
Q15399	Toll-like receptor 1; Toll/interleukin-1 receptor-like protein; TIL; CD_antigen=CD281; Flags: Precursor;	Y691	Y704	INCIEKSYKSIFVLS	-1.41177	0.01445
Q6R5N8	Toll-like receptor 13; Flags: Precursor;	S206	S78	KLKYFSLSRKKIVYY	-1.19282	0.04839
O15455	Toll-like receptor 3; CD_antigen=CD283; Flags: Precursor;	Y858	Y854	FLHNIQDYKLNHALC	-1.31178	0.00043
O15455	Toll-like receptor 3; CD_antigen=CD283; Flags: Precursor;	Y759	Y754	GVFDYDAYVIHARKD	1.22071	0.00167
Q9Y2C9	Toll-like receptor 6; CD_antigen=CD286; Flags: Precursor;	S647	S653	LQFHAFISYSERDSL	-1.24089	0.0375
Q9NYK1	Toll-like receptor 7; Flags: Precursor;	S610	T608	MNENEISTSISTGME	-1.42077	0.00245
Q9NR97	Toll-like receptor 8; CD_antigen=CD288; Flags: Precursor;	S939	S948	LSQSIQLSKKTIFVL	-1.20439	0.03274
Q9UIK5	Tomoregulin-2; TR-2; Hyperplastic polyposis protein 1; Transmembrane protein with EGF-like and two follistatin-like domains; Flags: Precursor;	Y202	Y145	CASDGKSYDNACQIK	-1.43554	1e-05
Q9UKE5	TRAF2 and NCK-interacting protein kinase; EC=2.7.11.1;	S678	S644	KVPQRTTSISPALAR	1.52691	0
Q9UKE5	TRAF2 and NCK-interacting protein kinase; EC=2.7.11.1;	S764	V730	RNRVRGNVKPEGSPV	1.42052	0
P05412	Transcription factor AP-1; Activator protein 1; AP1; Proto-oncogene c-Jun; V-jun avian sarcoma virus 17 oncogene homolog; p39;	S63	S59	KNADILTSPDVGLLK	-1.44666	0
P05412	Transcription factor AP-1; Activator protein 1; AP1; Proto-oncogene c-Jun; V-jun avian sarcoma virus 17 oncogene homolog; p39;	S73	S69	VGLLKLASPELERLI	-1.73436	0
Q92481	Transcription factor AP-2-beta; AP2-beta; Activating enhancer-binding protein 2-beta;	S258	S258	GEVQRRLSPPECLNA	-1.24478	0.00419
P49711	Transcriptional repressor CTCF; 11-zinc finger protein; CCCTC-binding factor; CTCFL paralog;	S604	S604	GRKRKMRSKKEDSSD	1.32933	0.00174
P37802	Transgelin-2; Epididymis tissue protein Li 7e; SM22-alpha homolog;	Y192	Y192	SQSGMTGYGMPRQII	1.54515	0
P49815	Tuberin; Tuberous sclerosis 2 protein;	T1462	T1423	GHRPRGYTISDSAPS	1.21234	0.00606
P49815	Tuberin; Tuberous sclerosis 2 protein;	S939	S941	SFRARSTSLNERPKS	1.1715	0.00654
P49815	Tuberin; Tuberous sclerosis 2 protein;	S1418	S1374	STEVKSKSQSGNLEG	-1.21362	0.01928
P08138	Tumor necrosis factor receptor superfamily member 16; Gp80-LNGFR; Low affinity neurotrophin receptor p75NTR; Low-affinity nerve growth factor receptor; NGF receptor; p75 ICD; CD_antigen=CD271; Flags: Precursor;	S303	S292	PEGEKLHSDSGISVD	-1.63906	1e-05
Q9NS68	Tumor necrosis factor receptor superfamily member 19; TRADE; Toxicity and JNK inducer; Flags: Precursor;	Y122	Y121	GDCLPGFYRKTKLGG	1.57553	8e-05
P23458	Tyrosine-protein kinase JAK1; EC=2.7.10.2; Janus kinase 1; JAK-1;	Y993	Y989	QICKGMDYLGSRQYV	-1.38359	0.002
P23458	Tyrosine-protein kinase JAK1; EC=2.7.10.2; Janus kinase 1; JAK-1;	Y1034	Y1030	AIETDKEYYTVKDDL	-1.17407	0.00241
O60674	Tyrosine-protein kinase JAK2; EC=2.7.10.2; Janus kinase 2; JAK-2;	Y966	Y971	QICKGMEYLGTKRYV	1.22641	6e-05
O60674	Tyrosine-protein kinase JAK2; EC=2.7.10.2; Janus kinase 2; JAK-2;	Y1007	Y1012	VLPQDKEYYKVKEPG	-1.26027	0.0006
P06239	Tyrosine-protein kinase Lck; EC=2.7.10.2; Leukocyte C-terminal Src kinase; LSK; Lymphocyte cell-specific protein-tyrosine kinase; Protein YT16; Proto-oncogene Lck; T cell-specific protein-tyrosine kinase; p56-LCK;	Y505	Y154	EDFFTATEGQYQQQP	1.11641	0.00095
P43405	Tyrosine-protein kinase SYK; EC=2.7.10.2; Spleen tyrosine kinase; p72-Syk;	Y352	Y330	TEVYESPYADPDEIK	-1.31001	0.00042
P43403	Tyrosine-protein kinase ZAP-70; EC=2.7.10.2; 70 kDa zeta-chain associated protein; Syk-related tyrosine kinase;	Y319	Y309	TSVYESPYSDPEELK	-1.50685	0
P18031	Tyrosine-protein phosphatase non-receptor type 1; EC=3.1.3.48; Protein-tyrosine phosphatase 1B; PTP-1B;	Y152	Y79	ISEDIKSYYTVRQLE	-1.27887	1e-05
Q9UHD9	Ubiquilin-2; Chap1; DSK2 homolog; Protein linking IAP with cytoskeleton 2; PLIC-2; hPLIC-2; Ubiquitin-like product Chap1/Dsk2;	T39	T36	IIRVTVKTPKEKEEF	-1.93681	0
Q9UHD9	Ubiquilin-2; Chap1; DSK2 homolog; Protein linking IAP with cytoskeleton 2; PLIC-2; hPLIC-2; Ubiquitin-like product Chap1/Dsk2;	Y265	Y242	LESIPGGYNALRRMY	1.2644	0.00022
Q9NRR5	Ubiquilin-4; Ataxin-1 interacting ubiquitin-like protein; A1Up; Ataxin-1 ubiquitin-like-interacting protein A1U; Connexin43-interacting protein of 75 kDa; CIP75;	T16	T33	EPRIIRVTVKTPKEK	1.34314	0.00164
Q14376	UDP-glucose 4-epimerase; EC=5.1.3.2; Galactowaldenase; UDP-galactose 4-epimerase;	Y157	Y161	VGGCTNPYGKSKYFI	-1.30356	0.00276
P46939	Utrophin; Dystrophin-related protein 1; DRP-1;	Y3197	Y3409	THSRIEQYATRLAQM	1.19253	0.00012
P35968	Vascular endothelial growth factor receptor 2; VEGFR-2; EC=2.7.10.1; Fetal liver kinase 1; FLK-1; Kinase insert domain receptor; KDR; Protein-tyrosine kinase receptor flk-1; CD_antigen=CD309; Flags: Precursor;	Y1214	Y1207	VCDPKFHYDNTAGIS	-1.49606	0
P35916	Vascular endothelial growth factor receptor 3; VEGFR-3; EC=2.7.10.1; Fms-like tyrosine kinase 4; FLT-4; Tyrosine-protein kinase receptor FLT4; Flags: Precursor;	Y1068	Y1074	DIYKDPDYVRKGSAR	1.33793	0
P50552	Vasodilator-stimulated phosphoprotein; VASP;	S239	S624	GAKLRKVSRGEDSSS	-1.31398	0.00705
P18206	Vinculin; Metavinculin; MV;	Y822	Y798	KSFLDSGYRILGAVA	-1.53676	0.03819
O95125	Zinc finger protein 202; Zinc finger protein with KRAB and SCAN domains 10;	T502	T689	DLMRHQRTHTGEKPF	1.36997	0.00136
